# Supplementary material for: Weather and Prey Predict Mammals’ Visitation to Water
Source: PLoS One. 2015 Nov 11;10(11):e0141355. doi: 10.1371/journal.pone.0141355 (PMC4641626; doi:10.1371/journal.pone.0141355)
Supplement: S1 Dataset — Excel spreadsheets with visitation, weather and prey data used in analyses. (XLSX) [file pone.0141355.s001.xlsx]

## Sheet: HerbivoreData
Year	Week	TMAX	RHMIN	VPDMAX	PRECIP1	PRECIP6	CottonNum	CottonCamDays	ElkNum	ElkCamDays	JackRabNum	JackRabCamDays	MuleDeerNum	MuleDeerCamDays	OryxNum	OryxCamDays	PronghornNum	PronghornCamDays
2009	27	32.37	17.25	21.34	0.21	62.49	1	42	0	42	6	49	79	49	3	42	30	42
2009	28	34.22	13.73	28.67	1.66	59.05	1	72	0	72	4	79	207	79	11	72	269	72
2009	29	31.74	20.83	19.06	12.91	70.71	3	91	20	91	10	98	192	98	19	77	205	83
2009	30	31.24	19.85	16.09	6.46	69.78	17	112	27	112	4	119	242	119	0	77	168	91
2009	31	32.45	14.96	26.35	1.35	65.4	8	112	18	112	4	119	293	119	9	77	230	91
2009	32	29.84	22.16	16.68	27.81	84.77	18	112	19	112	14	119	220	119	3	77	129	91
2009	33	31.32	14.11	25.86	0	50.4	16	112	9	112	9	119	249	124	0	82	200	91
2009	34	26.04	31.06	11.4	23.54	73.73	8	112	3	112	3	119	93	126	0	84	147	91
2009	35	28.99	20.54	14.05	5.42	77.49	12	112	10	112	21	119	150	126	5	84	263	91
2009	36	26.13	29.85	7.77	9.89	74.47	3	112	5	112	9	119	105	126	1	84	240	91
2009	37	21.89	43.61	4.43	23.33	91.34	5	119	4	119	6	126	66	133	0	91	65	91
2009	38	21.74	21.71	9.56	2.81	92.8	1	132	11	132	8	139	105	146	0	98	90	97
2009	39	23.56	14.83	15.82	0	64.99	5	133	10	133	1	140	162	147	0	98	77	98
2009	40	20.85	22.72	9.12	1.04	66.03	2	133	10	133	2	140	279	147	0	98	55	98
2009	41	22.77	19.89	10.15	0	42.49	1	133	2	133	5	140	345	147	8	98	133	98
2009	42	17.63	36.81	5.18	39.26	76.33	4	133	13	133	7	140	173	147	0	98	106	98
2009	43	9.94	32.11	3.07	7.18	73.62	8	133	12	133	7	140	166	147	11	98	44	98
2009	44	19.83	18.2	9.53	0	50.29	5	133	10	133	8	140	333	147	39	98	123	98
2009	45	16.32	33.23	4.1	0.73	48.21	3	133	32	133	2	140	363	147	34	98	106	98
2009	46	10.5	23.37	4.44	0.21	48.42	10	133	22	133	5	140	354	147	16	98	54	98
2009	47	11.39	18.3	6.72	12.29	59.67	20	133	30	133	9	140	333	147	11	98	65	98
2009	48	2.46	52.13	1.04	5.52	65.19	9	133	2	133	13	140	89	147	47	98	58	98
2009	49	6.69	33.12	2.06	8.95	34.88	8	133	15	133	11	140	126	147	14	98	106	98
2009	50	7.4	37.41	2.09	3.23	30.93	5	133	23	133	8	140	103	147	12	98	54	98
2009	51	3.81	35.33	1.79	7.6	38.53	7	133	5	133	3	140	97	147	21	98	53	98
2009	52	3.63	40.56	1.26	10.83	48.63	15	133	4	133	9	142	57	149	24	100	11	100
2010	1	4.71	33.85	2.03	0	48.42	12	135	0	135	17	149	84	156	21	105	2	105
2010	2	9.69	23.06	4.32	0	36.13	13	140	8	140	19	154	107	161	28	105	13	105
2010	3	6.92	42.94	1.73	23.02	53.63	10	140	28	140	14	154	100	161	14	105	17	105
2010	4	4.99	43.19	1.37	0.73	45.41	7	140	17	140	12	154	32	161	25	105	13	105
2010	5	7.61	52.64	1.21	2.39	44.57	11	140	1	140	22	154	17	161	9	105	14	105
2010	6	7.37	43.09	1.48	5.75	42.72	8	140	2	140	24	154	42	161	4	105	9	105
2010	7	9.77	27.33	3.17	0.31	32.2	2	140	10	140	14	154	78	161	33	105	18	105
2010	8	6.38	37.35	1.84	8.43	40.63	4	140	16	140	17	154	87	161	21	105	12	105
2010	9	11.73	30.17	4.35	8.95	49.58	4	140	37	140	24	154	141	161	18	105	14	105
2010	10	10.01	31.13	3.76	12.5	39.06	1	140	9	140	9	154	95	161	8	105	9	105
2010	11	11.9	30.32	4.27	20.1	58.43	1	140	10	140	8	154	73	161	8	105	12	105
2010	12	12.63	21.04	6.85	5.42	61.46	4	140	21	140	8	154	66	161	14	105	10	105
2010	13	17.55	13.04	15.14	0	55.71	3	140	26	140	25	154	117	161	10	105	10	105
2010	14	18.28	10.41	17.07	0	55.4	0	140	17	140	19	154	98	161	9	105	12	105
2010	15	20.82	21.83	12.43	16.56	63.53	1	140	15	140	8	154	30	161	2	105	7	105
2010	16	16.82	30.81	4.3	19.47	74.05	5	140	1	140	4	154	7	161	2	105	16	105
2010	17	18.46	15.1	11.86	0	61.55	2	140	4	140	17	154	21	161	2	105	32	105
2010	18	21.08	17.4	18.54	8.33	49.78	4	140	3	140	7	154	23	161	11	105	27	105
2010	19	20.84	14.44	18.25	0	44.36	3	140	3	140	4	154	19	161	18	105	35	105
2010	20	25.67	10.99	24.45	0	44.36	3	140	4	140	3	155	39	161	0	106	25	106
2010	21	26.9	12.48	24.48	11.25	55.61	3	140	21	140	7	161	19	161	0	112	33	112
2010	22	30.75	9.82	34.96	0	39.05	13	143	34	147	9	161	162	168	1	115	60	112
2010	23	32.91	9.95	38.91	0	19.58	5	147	39	154	9	161	256	175	2	119	143	112
2010	24	30.67	7.81	48.24	0	19.58	9	147	54	154	22	161	216	175	0	119	85	112
2010	25	32.97	13.95	29.92	5.21	16.46	17	147	83	154	14	161	331	175	0	119	263	112
2010	26	28.65	24.7	10.44	24.58	41.04	5	147	50	154	10	161	177	175	0	119	184	112
2010	27	29.74	19.47	20.15	4.58	45.62	6	147	57	154	7	161	256	175	0	119	217	112
2010	28	32.82	19.28	19.43	15.1	49.47	8	147	76	154	6	161	323	175	5	119	229	112
2010	29	31.59	29.4	13.36	55.83	105.3	4	147	21	154	15	161	269	175	1	119	265	112
2010	30	26.42	49.14	3.46	31.66	136.96	2	147	32	154	6	161	80	175	0	119	8	112
2010	31	29.4	32.48	8.14	1.98	138.94	1	151	77	158	7	165	43	179	4	122	7	113
2010	32	31.15	21.34	15.47	1.04	134.77	3	161	65	168	5	175	167	186	7	123	43	119
2010	33	30.07	25.9	12.75	20.83	131.02	6	161	81	168	4	175	78	182	24	119	57	119
2010	34	27.85	26.52	10.41	0	126.44	0	161	25	168	6	175	60	182	9	119	71	119
2010	35	29.11	21.72	15.17	0	111.34	3	164	21	168	0	178	98	182	10	122	118	122
2010	36	28.65	17.91	17.15	1.25	56.76	9	168	29	168	4	182	147	182	13	126	91	126
2010	37	29.67	18.17	17.25	4.27	29.37	4	168	88	168	2	182	220	182	10	126	130	126
2010	38	25.7	28.99	8.34	21.87	49.26	1	168	51	168	2	182	116	182	4	126	68	126
2010	39	28.21	20.21	14.57	26.04	74.26	0	168	66	168	1	182	158	182	8	126	42	126
2010	40	22.06	31.89	6.32	15.21	68.64	0	168	32	168	1	182	179	182	6	126	36	126
2010	41	21.7	22.15	8.25	0	68.64	0	168	71	168	5	182	213	182	7	126	74	126
2010	42	18.82	33.15	4.79	14.48	83.12	1	168	20	168	5	182	195	182	2	126	27	126
2010	43	17.35	25.17	5.74	0.31	82.18	0	168	27	168	4	182	212	182	3	126	57	126
2010	44	17.49	25.62	5.38	0	77.91	0	168	23	168	3	182	264	182	3	126	45	126
2010	45	12.7	19.44	6.76	0	56.04	3	168	37	168	4	182	318	182	8	126	63	126
2010	46	12.79	20.72	6.72	0	30	3	168	28	168	4	182	444	182	20	126	177	126
2010	47	9.32	16.1	6.3	0.73	15.52	2	168	84	168	5	182	533	182	23	126	120	126
2010	48	9.98	20.68	6.44	0	15.52	7	168	83	168	9	182	578	182	47	126	231	126
2010	49	13.77	20.35	6.18	0	1.04	0	168	73	168	4	182	640	182	22	126	188	126
2010	50	10.78	40.53	5.18	5.1	5.83	6	168	53	168	3	182	593	182	26	126	108	126
2010	51	11.34	42.37	1.93	3.54	9.37	12	171	45	177	6	182	526	191	22	129	162	129
2010	52	2.93	45.95	1.06	1.46	10.83	14	175	58	182	4	182	423	196	24	133	168	133
2011	1	5.2	29.06	2.17	0.2	11.03	16	175	32	182	7	182	336	196	33	133	36	133
2011	2	5.53	27.46	2.64	0	10.3	17	185	39	192	3	185	490	206	52	143	269	143
2011	3	10.33	24.53	4.29	0	10.3	22	196	53	203	2	193	481	217	44	158	290	158
2011	4	7.66	23.09	3.47	0	10.3	31	196	55	203	2	196	581	217	41	161	183	161
2011	5	-1.16	45.39	2.01	1.77	6.97	8	196	13	203	1	196	185	217	28	161	65	161
2011	6	4.67	26.04	2.68	1.04	4.47	15	196	10	203	7	196	84	217	13	161	28	161
2011	7	17.06	15.6	10.8	0	3.01	11	196	65	203	1	196	244	217	11	161	152	161
2011	8	12.44	16.36	11.46	0	2.81	11	196	57	203	5	196	507	217	35	161	229	161
2011	9	14.73	13.26	10.94	0.1	2.91	19	196	77	203	9	196	527	217	23	161	272	161
2011	10	16.24	14.67	13.82	1.25	4.16	13	196	58	203	10	196	539	217	36	161	261	161
2011	11	21.16	10.74	18.79	0	4.16	24	196	61	203	14	196	687	217	13	161	502	161
2011	12	17.74	10.97	18.41	0	2.39	15	196	50	203	15	196	678	217	13	161	293	161
2011	13	21.08	10.2	22.06	0	1.35	14	196	65	203	21	196	697	217	19	161	361	161
2011	14	19.62	12.24	16.64	0.62	1.97	13	196	27	203	7	196	531	217	18	161	261	161
2011	15	18.14	8.06	24.03	0	1.97	28	196	53	203	33	196	461	217	25	161	218	161
2011	16	24.82	9.37	27.07	0	1.87	15	196	51	203	15	196	586	217	26	161	387	161
2011	17	19.98	9.6	20.96	0	0.62	24	196	38	203	4	196	431	217	24	161	156	161
2011	18	20.09	10.23	30.76	0.1	0.72	30	196	46	203	14	196	578	217	27	161	233	161
2011	19	22.97	11.31	30.62	0	0.72	21	196	45	203	13	196	609	217	31	161	241	161
2011	20	21.72	13.99	18.52	0	0.72	21	196	63	203	22	196	626	217	22	161	206	161
2011	21	27.36	8.09	38.1	0	0.1	21	196	49	207	17	196	728	221	21	161	366	161
2011	22	29.71	8.23	40.65	0.2	0.3	14	196	37	210	15	196	730	224	46	161	347	161
2011	23	31.13	6.13	66.76	0	0.3	41	196	54	210	33	196	818	224	47	161	489	161
2011	24	31.86	5.37	73.21	0	0.3	41	196	44	210	32	196	1053	224	34	161	488	161
2011	25	32.25	7.09	60.13	0	0.2	29	196	84	210	22	196	836	224	35	161	427	161
2011	26	34.23	10.89	37.56	1.25	1.45	41	196	68	210	34	196	908	224	59	161	441	161
2011	27	33.37	14.9	25.24	11.86	13.31	46	196	83	210	37	196	761	224	40	161	420	161
2011	28	32.01	18.51	19.34	0.31	13.62	26	196	118	210	22	196	636	224	39	161	433	161
2011	29	33.37	18.41	19.53	5.11	18.53	20	196	136	210	12	196	762	224	52	161	369	161
2011	30	30.79	27.2	10.09	1.43	19.96	13	196	73	210	15	196	432	224	44	161	358	161
2011	31	30.94	27.13	10.46	32.18	52.14	7	196	21	210	8	196	196	224	28	161	112	161
2011	32	32.91	15.74	28.65	0	52.14	8	196	38	210	25	196	283	224	16	161	206	161
2011	33	30.15	28.14	9.67	18.22	69.11	6	196	30	210	23	196	248	224	23	161	243	161
2011	34	31.9	24.24	13.17	3.86	61.11	12	196	21	210	23	196	178	224	15	161	162	161
2011	35	32.57	17.83	19.48	16.67	77.47	9	196	32	210	13	196	332	224	21	161	166	161
2011	36	24.9	32.47	6.52	2.71	75.07	5	196	13	210	12	196	126	224	3	161	101	161
2011	37	23.64	30.91	5.76	9.38	83.02	5	196	4	210	19	196	132	224	2	161	146	161
2011	38	26.19	15.97	17.27	0	50.84	9	196	26	210	17	196	164	224	4	161	207	161
2011	39	26.66	15.04	18.31	0	50.84	5	196	24	210	13	196	399	224	2	161	278	161
2011	40	18.93	37.13	4.32	34.7	67.32	10	196	6	210	10	196	208	224	2	161	99	161
2011	41	20.67	19.86	9.67	0	63.46	9	196	15	210	20	196	134	224	5	161	121	161
2011	42	21.37	15.03	13.69	0	46.79	3	196	17	210	9	196	183	224	7	161	133	161
2011	43	17.78	28.81	7.12	2.92	47	6	196	15	210	3	196	247	224	16	161	112	161
2011	44	16.3	18.5	8.14	6.14	43.76	2	196	63	210	4	196	362	224	3	161	89	161
2011	45	10.06	28.01	3.43	0	43.76	9	196	44	210	13	196	419	224	12	161	171	161
2011	46	12.89	26.24	4.29	0.73	44.49	4	196	51	210	7	196	469	224	33	161	225	161
2011	47	11.91	30.01	3.52	10.41	20.2	4	196	37	210	9	196	411	224	15	161	147	161
2011	48	8.69	34.19	3.62	14.06	34.26	5	196	72	210	10	196	347	224	42	161	349	161
2011	49	0.6	51.97	0.91	2.07	36.33	1	196	0	210	6	196	8	224	7	161	38	161
2011	50	4.85	62.06	0.62	18.31	51.72	4	196	2	210	20	196	23	224	7	161	21	161
2011	51	1.56	70.2	0.41	22.17	67.75	5	196	0	210	6	196	18	224	5	161	1	161
2011	52	8.41	28.07	3.11	0	67.75	0	196	0	210	14	196	18	224	14	161	3	161
2012	1	10.18	25.09	3.68	0	67.02	1	196	16	210	6	196	26	224	14	161	13	161
2012	2	6.1	26.52	3.06	0.1	56.71	6	196	7	210	6	196	71	224	10	161	67	161
2012	3	12.14	24.96	4.7	0.52	43.17	3	196	15	210	6	196	98	224	4	161	95	161
2012	4	8.38	29.73	2.76	0.1	41.2	5	196	19	210	8	196	125	224	7	161	80	161
2012	5	9.44	23.16	4.47	0.52	23.41	3	196	21	210	11	196	131	224	17	161	151	161
2012	6	8.75	34.91	2.05	1.87	3.11	1	196	13	210	9	196	202	224	14	161	133	161
2012	7	6.97	38.29	2.13	0.83	3.94	1	196	19	210	8	196	163	224	26	161	60	161
2012	8	11.91	17.93	6.4	0	3.94	2	196	35	210	11	196	260	224	19	161	57	161
2012	9	11.24	15.24	7.7	0	3.84	1	196	32	210	8	196	220	224	24	161	36	161
2012	10	10.28	34.18	9.26	0.94	4.26	3	196	44	210	4	196	215	224	24	161	39	161
2012	11	19.48	9.24	22.36	2.08	6.24	6	196	67	210	10	196	251	224	22	161	109	161
2012	12	14.98	17.28	11.12	0	5.72	5	196	31	210	12	196	187	224	17	161	29	161
2012	13	23.35	8.77	26.45	0	3.85	1	196	52	210	28	196	195	224	32	161	47	161
2012	14	17.14	22.61	14.99	24.37	27.39	1	196	15	210	15	196	20	224	9	161	19	161
2012	15	20.78	14.81	13.27	0	27.39	3	196	18	210	23	196	7	224	5	161	29	161
2012	16	20.36	14.03	16.84	0	27.39	7	196	39	210	41	196	29	224	8	161	64	161
2012	17	26.28	11.63	24.22	0	26.45	7	196	25	210	50	196	55	224	20	161	58	161
2012	18	26.09	9.74	29.02	0	24.37	6	196	25	210	54	196	53	224	26	161	79	161
2012	19	21.93	23.84	10.68	3.23	27.6	1	196	15	210	24	196	42	224	4	161	85	161
2012	20	24.45	17.39	20.45	3.02	30.62	17	196	25	210	18	196	58	224	7	161	60	161
2012	21	29.28	8.34	42.7	0	6.25	6	196	32	210	9	196	160	224	7	161	75	161
2012	22	31.09	7.08	55.02	0	6.25	11	196	97	210	16	196	307	224	39	161	115	161
2012	23	31.39	7.77	55.99	0	6.25	7	196	123	210	12	196	508	224	46	161	262	161
2012	24	31.58	8.1	45.33	0	6.25	3	196	97	210	8	196	630	224	61	161	385	161
2012	25	33.07	10.77	49.62	8.54	14.79	4	196	97	210	3	196	667	224	38	161	351	161
2012	26	34.95	9.13	46.13	0	11.56	2	196	145	210	4	196	635	224	58	161	451	161
2012	27	30.05	27.71	12.73	42.29	50.83	2	196	74	210	15	196	430	224	27	161	296	161
2012	28	29.13	25.79	10.4	1.67	52.5	5	196	79	210	2	196	217	224	22	161	184	161
2012	29	31.32	20.88	14.57	3.43	55.93	7	196	96	210	3	196	218	224	9	161	160	161
2012	30	30.82	21.73	13.92	2.92	58.85	7	196	99	210	8	196	244	224	30	161	116	161
2012	31	32.87	16.77	20.74	17.71	76.56	5	196	73	210	12	196	343	224	23	161	166	161
2012	32	31.9	18.45	20.37	0.94	68.96	6	196	53	210	9	196	152	224	18	161	91	161
2012	33	31.54	19.44	17.58	5.94	74.9	9	196	115	210	1	196	257	224	10	161	158	161
2012	34	28.25	31.55	9.13	2.5	35.11	2	196	48	210	0	196	122	224	26	161	61	161
2012	35	30.7	14.38	22.57	0	33.44	4	196	33	210	7	196	293	224	77	161	200	161
2012	36	29.58	23.71	15.62	45.52	75.53	3	196	45	210	10	196	390	224	32	161	309	161
2012	37	20.78	43.74	3.72	19.37	91.98	4	196	29	210	8	196	86	224	30	161	58	161
2012	38	26.82	12.31	21.65	0	74.27	4	196	29	210	19	196	119	224	24	161	135	161
2012	39	24.72	24.22	10.81	4.89	78.22	1	196	17	210	7	196	168	224	27	161	133	161
2012	40	25.06	15	16.66	0	72.28	2	196	11	210	16	196	346	224	36	161	135	161
2012	41	22.17	19.18	10.66	0.1	69.88	4	196	29	210	8	194	486	224	32	159	135	159
2012	42	22.25	12.98	18.59	0	69.88	7	196	52	210	13	189	669	224	29	154	181	154
2012	43	19.16	17.36	10.99	0	24.36	9	196	9	210	10	189	836	224	37	154	159	154
2012	44	19.64	13.65	13.8	0	4.99	8	196	61	210	8	189	944	224	40	154	231	154
2012	45	17.9	20.3	9.51	1.66	6.65	6	196	35	210	3	189	909	224	34	154	176	154
2012	46	11.36	15.5	7.53	0	1.76	12	196	88	210	22	189	1011	224	33	154	299	154
2012	47	14.72	25.32	5.05	1.46	3.22	7	196	103	210	16	189	918	224	22	154	166	154
2012	48	16.04	18.85	7.31	0	3.12	17	196	91	210	53	189	1066	224	25	154	412	154
2012	49	15.12	19.89	7.22	0	3.12	11	196	67	210	21	189	774	224	19	154	238	154
2012	50	7.38	27.3	3.58	17.39	20.51	12	196	55	210	15	189	598	224	21	154	233	154
2012	51	6.33	34.77	2.66	10.93	31.44	17	196	37	210	36	189	233	224	13	154	184	154
2012	52	4.24	33.32	1.96	0.52	30.3	12	196	30	210	34	189	218	224	44	154	245	154
2013	1	1.05	37.37	1.33	0	30.3	10	196	54	210	27	189	290	224	44	154	193	154
2013	2	5.93	23.49	3.06	0	28.84	13	196	30	210	27	189	297	224	39	154	192	154
2013	3	1.94	30.3	1.93	0	28.84	16	196	70	210	19	189	500	224	66	154	151	154
2013	4	11.74	26.86	5.96	2.08	30.92	13	196	98	210	11	189	315	224	30	154	207	154
2013	5	7.1	33.77	2.19	6.46	19.99	3	196	51	210	19	189	159	224	28	154	180	154
2013	6	10.72	25.27	3.62	0	9.06	6	196	58	210	12	189	322	224	27	154	255	154
2013	7	6.58	20.46	4.22	0.73	9.27	2	196	72	210	18	189	521	224	28	154	316	154
2013	8	8.92	22.74	6	7.29	16.56	4	196	47	210	15	189	418	224	10	154	96	154
2013	9	7.55	24.8	3.33	3.24	19.8	7	196	28	210	56	189	108	224	31	154	38	154
2013	10	14.58	20.13	8.32	6.23	26.03	5	196	18	209	26	189	271	223	31	154	214	154
2013	11	16.91	19.01	10.76	2.19	26.14	5	196	84	203	48	189	293	217	21	154	160	154
2013	12	15.81	12.04	14.48	0.21	19.89	10	196	62	203	46	189	342	217	25	154	149	154
2013	13	16.61	12.46	12.58	0	19.89	11	196	66	203	36	189	389	217	44	154	192	154
2013	14	20.16	13.33	15.66	0	19.16	6	196	54	203	28	189	291	217	34	154	176	154
2013	15	17.01	21.91	9.41	4.46	16.33	15	196	51	203	54	189	192	217	26	154	123	154
2013	16	18.78	10.17	19.5	0	13.09	11	196	50	203	66	189	237	217	57	154	179	154
2013	17	21.92	11.01	21.35	0	6.86	14	196	91	203	62	189	258	217	48	154	308	154
2013	18	22.5	9.44	28.48	0	4.67	10	196	61	203	29	189	339	217	82	154	317	154
2013	19	20.38	19.11	10.59	2.51	6.97	19	196	17	203	46	189	388	217	82	154	210	154
2013	20	26.43	11.64	25.74	0	6.97	25	196	67	203	73	189	571	217	93	154	373	154
2013	21	27.03	8.9	35.35	0	6.97	13	196	40	203	39	189	699	217	100	154	379	154
2013	22	28.01	6.86	46.3	0	2.51	7	196	78	203	21	189	722	217	108	154	309	154
2013	23	31.16	10.37	37.9	0	2.51	9	196	73	203	21	189	614	217	128	154	371	154
2013	24	34.01	9.96	49.24	1.15	3.66	5	182	96	189	21	189	766	203	129	140	456	146
2013	25	32.85	8.59	56.51	0.2	3.86	6	175	71	182	29	189	684	196	111	133	329	140
2013	26	34.03	8.53	50.06	3.55	4.9	13	175	89	182	20	189	656	196	93	133	303	140
2013	27	30.44	23.37	13.04	13.04	17.94	8	175	88	182	6	189	299	196	25	133	254	140
2013	28	31.24	25.61	11.51	45.71	63.65	1	175	67	182	6	189	211	196	34	133	135	140
2013	29	24.86	42.07	4.76	26.47	90.12	6	175	26	182	24	189	27	196	4	133	36	140
2013	30	28.7	35.01	7.41	42.81	132.93	2	175	19	182	8	189	39	196	4	133	59	140
2013	31	29.2	29.97	8.53	1.78	133.56	7	175	37	182	4	189	48	196	16	133	25	140
2013	32	28.03	32.39	7.51	20.3	153.66	3	175	20	182	5	189	42	196	9	133	25	140
2013	33	28.32	29.61	10.78	37.5	187.61	2	175	24	182	2	189	30	196	3	133	15	140
2013	34	28.98	26.83	9.62	4.58	179.15	4	175	26	182	2	189	136	196	7	133	32	140
2013	35	28.51	30.53	8.65	1.46	134.9	1	175	21	182	1	184	137	191	13	128	66	135
2013	36	30.1	22.14	13.59	8.33	116.76	0	175	17	182	2	182	103	189	7	126	66	133
2013	37	23.17	53.46	4.26	61.98	135.93	5	175	12	182	0	182	42	189	17	126	21	133
2013	38	24.01	43.77	3.43	15.2	149.35	1	175	26	182	3	182	24	189	11	126	29	133
2013	39	22.59	27.61	6.67	3.74	132.79	3	175	23	182	0	182	21	189	2	126	18	133
2013	40	21.2	16.81	11.66	0	95.29	1	175	15	182	1	182	22	189	8	126	22	133
2013	41	19.81	20.7	8.65	1.56	92.27	2	175	19	182	9	182	41	189	6	126	10	133
2013	42	17.35	20.07	7.66	0	90.81	0	175	22	182	3	182	44	189	5	126	16	133
2013	43	18.27	25.2	7.38	10.1	92.58	3	175	49	182	0	182	86	189	5	126	8	133
2013	44	15.62	24.83	5.17	0.21	30.81	5	175	109	182	0	182	49	189	0	126	0	133
2013	45	14.62	24.06	5.94	3.13	18.74	6	175	79	182	2	182	91	189	4	126	5	133
2013	46	14.27	32.24	4.31	2.91	17.91	1	175	74	182	7	182	189	189	8	126	13	133
2013	47	8.65	52.2	1.85	5.91	23.82	7	175	67	182	12	182	187	189	4	126	15	133
2013	48	6.2	52.63	1.17	1.65	23.91	8	175	11	182	4	182	36	189	5	126	27	133
2013	49	7.74	41.63	2.72	5.11	29.02	7	175	42	182	3	182	112	189	16	126	41	133
2013	50	3.43	37.87	1.36	3.3	22.22	26	175	57	182	10	182	118	189	6	126	114	133
2013	51	9.15	32.73	3.11	4.58	26.59	11	175	38	182	14	182	196	189	23	126	92	133
2013	52	6.73	31.34	2.44	0.1	23.56	21	175	6	182	22	182	121	189	20	126	35	133
2014	1	9.63	23.59	4.26	0	20.65	16	175	33	182	21	182	119	189	19	126	79	133
2014	2	7.48	18.87	4.28	0	14.74	21	175	30	175	18	172	235	182	37	116	108	123
2014	3	9.62	19.47	4.97	0	13.09	24	175	9	148	19	141	222	155	18	89	43	100
2014	4	8.43	20.39	5.59	0	7.98	17	175	24	133	13	126	237	140	10	77	76	91
2014	5	11.41	21.39	6.03	0.31	4.99	20	175	21	133	7	126	278	140	7	77	84	91
2014	6	5.53	37.29	1.87	3.44	3.85	14	175	20	133	19	124	162	140	7	75	69	89
2014	7	15.87	20.56	7.79	0	3.75	5	175	37	133	21	119	260	140	13	70	108	84
2014	8	15.54	10.77	13.72	0	3.75	6	175	39	133	11	119	235	140	9	70	75	84
2014	9	16.9	19.32	7.9	2.81	6.56	7	175	25	133	5	119	153	140	5	70	34	84
2014	10	13.26	26.74	4.63	3.64	10.2	16	175	15	133	4	119	82	140	9	70	38	84
2014	11	14.25	20.74	8.41	1.35	11.55	20	175	26	133	1	119	64	140	11	70	13	84
2014	12	16.39	10.6	15.54	0	11.24	15	175	33	133	3	119	88	140	13	70	9	84
2014	13	17.31	13.6	12.38	0.42	8.22	8	175	12	127	2	119	117	134	11	70	16	84
2014	14	17.27	12.09	16.98	0	8.22	14	175	18	126	3	119	67	133	17	70	1	84
2014	15	20.9	10.44	26.37	0	8.22	14	175	23	126	2	119	75	133	8	70	39	84
2014	16	18.78	18.32	15.25	11.25	16.66	9	175	15	126	5	119	72	133	12	70	15	84
2014	17	22.68	14.06	17.64	0.1	13.12	12	175	14	126	7	119	54	133	8	70	16	84
2014	18	16.59	14.46	12.46	0	11.77	10	175	12	126	3	119	54	133	2	70	20	84
2014	19	22.87	10.6	25.65	0.63	12.4	14	175	15	126	12	119	76	133	6	70	14	84
2014	20	20.91	14.8	18.79	0.1	12.08	22	175	15	121	27	119	153	128	11	70	28	84
2014	21	25.44	15.79	39.65	5.52	17.6	27	175	24	115	25	119	297	122	23	66	59	80
2014	22	27.4	16.89	18.51	0.73	18.33	12	175	29	112	33	119	289	119	33	63	60	77
2014	23	33.89	5.7	76.3	0	7.08	18	175	28	108	24	115	515	115	28	59	162	77
2014	24	30.16	9.62	42.95	7.6	14.58	16	175	40	101	13	108	379	108	19	52	66	73
2014	25	30.75	10.86	33.63	1.14	15.72	10	175	26	98	1	105	333	105	11	49	66	70
2014	26	32.26	9.99	36.44	0	15.09	7	175	18	93	1	100	201	100	21	44	91	70
2014	27	31.34	20.44	20.62	9.27	24.26	5	175	34	91	2	98	94	98	21	42	72	70
2014	28	31.11	23.92	12.18	2.29	21.03	3	175	33	91	3	98	58	98	8	42	17	70
2014	29	29.87	25.04	12.73	14.58	34.88	2	175	21	85	4	92	84	92	1	42	5	70
2014	30	33.14	16.82	22.14	4.79	39.67	4	175	27	84	3	91	96	91	12	42	7	70
2014	31	27.66	35.18	7.13	37.08	69.15	5	175	7	84	5	91	47	91	6	42	4	70
2014	32	27.41	30.95	7.96	13.54	81.55	2	175	24	84	4	91	10	91	3	42	1	70
2014	33	27.76	31.58	8.48	7.18	88.73	4	175	88	72	2	79	16	79	1	40	8	65
2014	34	28.28	25.56	11.94	4.47	83.93	4	175	40	55	0	62	38	62	4	35	8	51
2014	35	26.56	29.87	9.22	19.47	101.11	2	175	44	49	0	56	47	56	5	35	11	49
2014	36	29.13	24.48	17.6	13.33	99.86	1	175	48	43	1	48	66	48	1	29	15	41
2014	37	24.73	39.11	5.41	1.87	96.94	0	175	33	27	1	27	52	27	0	14	7	20
2014	38	22.89	53.53	3.17	34.15	94.01	na	175	na	173	na	169.56	na	186.32	na	127.42	na	130.47
2014	39	24.31	44.69	3.73	18.43	98.9	na	175	na	173	na	169.56	na	186.32	na	127.42	na	130.47
2014	40	22.19	22.22	9.34	0	91.72	na	175	na	173	na	169.56	na	186.32	na	127.42	na	130.47
2014	41	21.01	32.88	8.37	12.5	99.75	na	175	na	173	na	169.56	na	186.32	na	127.42	na	130.47
2014	42	20.96	22.89	8.17	0	80.28	na	175	na	173	na	169.56	na	186.32	na	127.42	na	130.47
2014	43	20.36	38.63	4.93	8.95	75.9	na	175	na	173	na	169.56	na	186.32	na	127.42	na	130.47
2014	44	20.64	25.58	7.48	0	74.03	na	175	na	173	na	169.56	na	186.32	na	127.42	na	130.47
2014	45	15.08	30.17	4.82	14.06	53.94	na	175	na	173	na	169.56	na	186.32	na	127.42	na	130.47
2014	46	13.39	29.26	5.31	0.31	35.82	na	175	na	173	na	169.56	na	186.32	na	127.42	na	130.47
2014	47	9.38	24.21	4.08	17.5	53.32	na	175	na	173	na	169.56	na	186.32	na	127.42	na	130.47
2014	48	11.76	19.49	6.12	0	40.82	na	175	na	173	na	169.56	na	186.32	na	127.42	na	130.47
2014	49	13.02	36.39	3.84	4.89	45.71	na	175	na	173	na	169.56	na	186.32	na	127.42	na	130.47
2014	50	13.94	37.53	2.61	0.73	37.49	na	175	na	173	na	169.56	na	186.32	na	127.42	na	130.47
2014	51	5.41	46.78	1.07	13.02	50.51	na	175	na	173	na	169.56	na	186.32	na	127.42	na	130.47
2014	52	5.47	34.32	2.07	4.79	41.24	na	175	na	173	na	169.56	na	186.32	na	127.42	na	130.47

## Sheet: BobcatData
Year	Week	TMAX	RHMIN	VPDMAX	PRECIP1	PRECIP6	BobcatNum	BobcatCamDays	CottonNum	JackRabNum	PreyCJ
2009	27	32.37	17.25	21.34	0.21	62.49	0	21	1	0	1
2009	28	34.22	13.73	28.67	1.66	59.05	0	51	0	2	2
2009	29	31.74	20.83	19.06	12.91	70.71	0	70	3	3	6
2009	30	31.24	19.85	16.09	6.46	69.78	2	91	17	2	19
2009	31	32.45	14.96	26.35	1.35	65.4	2	91	8	4	12
2009	32	29.84	22.16	16.68	27.81	84.77	0	91	18	9	27
2009	33	31.32	14.11	25.86	0	50.4	1	91	16	7	23
2009	34	26.04	31.06	11.4	23.54	73.73	2	91	7	0	7
2009	35	28.99	20.54	14.05	5.42	77.49	3	91	10	15	25
2009	36	26.13	29.85	7.77	9.89	74.47	0	91	2	7	9
2009	37	21.89	43.61	4.43	23.33	91.34	0	98	5	3	8
2009	38	21.74	21.71	9.56	2.81	92.8	2	111	1	5	6
2009	39	23.56	14.83	15.82	0	64.99	2	112	4	0	4
2009	40	20.85	22.72	9.12	1.04	66.03	1	112	2	2	4
2009	41	22.77	19.89	10.15	0	42.49	4	112	1	3	4
2009	42	17.63	36.81	5.18	39.26	76.33	1	112	4	2	6
2009	43	9.94	32.11	3.07	7.18	73.62	0	112	8	4	12
2009	44	19.83	18.2	9.53	0	50.29	1	112	5	5	10
2009	45	16.32	33.23	4.1	0.73	48.21	2	112	3	1	4
2009	46	10.5	23.37	4.44	0.21	48.42	2	112	10	2	12
2009	47	11.39	18.3	6.72	12.29	59.67	1	112	20	6	26
2009	48	2.46	52.13	1.04	5.52	65.19	0	112	9	11	20
2009	49	6.69	33.12	2.06	8.95	34.88	0	112	8	4	12
2009	50	7.4	37.41	2.09	3.23	30.93	0	112	5	4	9
2009	51	3.81	35.33	1.79	7.6	38.53	2	112	7	3	10
2009	52	3.63	40.56	1.26	10.83	48.63	0	114	15	7	22
2010	1	4.71	33.85	2.03	0	48.42	0	121	12	13	25
2010	2	9.69	23.06	4.32	0	36.13	1	126	13	18	31
2010	3	6.92	42.94	1.73	23.02	53.63	2	126	10	11	21
2010	4	4.99	43.19	1.37	0.73	45.41	0	126	7	11	18
2010	5	7.61	52.64	1.21	2.39	44.57	0	126	10	20	30
2010	6	7.37	43.09	1.48	5.75	42.72	0	126	8	20	28
2010	7	9.77	27.33	3.17	0.31	32.2	0	126	2	12	14
2010	8	6.38	37.35	1.84	8.43	40.63	0	126	4	15	19
2010	9	11.73	30.17	4.35	8.95	49.58	1	126	4	19	23
2010	10	10.01	31.13	3.76	12.5	39.06	1	126	1	4	5
2010	11	11.9	30.32	4.27	20.1	58.43	1	126	1	5	6
2010	12	12.63	21.04	6.85	5.42	61.46	2	126	4	5	9
2010	13	17.55	13.04	15.14	0	55.71	2	126	3	15	18
2010	14	18.28	10.41	17.07	0	55.4	0	126	0	6	6
2010	15	20.82	21.83	12.43	16.56	63.53	0	126	0	3	3
2010	16	16.82	30.81	4.3	19.47	74.05	0	126	2	2	4
2010	17	18.46	15.1	11.86	0	61.55	2	126	2	5	7
2010	18	21.08	17.4	18.54	8.33	49.78	1	126	3	1	4
2010	19	20.84	14.44	18.25	0	44.36	0	126	3	1	4
2010	20	25.67	10.99	24.45	0	44.36	3	127	3	1	4
2010	21	26.9	12.48	24.48	11.25	55.61	2	133	3	5	8
2010	22	30.75	9.82	34.96	0	39.05	4	136	12	8	20
2010	23	32.91	9.95	38.91	0	19.58	5	140	5	8	13
2010	24	30.67	7.81	48.24	0	19.58	0	140	6	16	22
2010	25	32.97	13.95	29.92	5.21	16.46	3	140	17	6	23
2010	26	28.65	24.7	10.44	24.58	41.04	0	140	5	3	8
2010	27	29.74	19.47	20.15	4.58	45.62	1	140	6	3	9
2010	28	32.82	19.28	19.43	15.1	49.47	5	140	8	3	11
2010	29	31.59	29.4	13.36	55.83	105.3	4	140	4	5	9
2010	30	26.42	49.14	3.46	31.66	136.96	0	140	2	2	4
2010	31	29.4	32.48	8.14	1.98	138.94	1	144	1	1	2
2010	32	31.15	21.34	15.47	1.04	134.77	0	154	2	1	3
2010	33	30.07	25.9	12.75	20.83	131.02	2	154	4	1	5
2010	34	27.85	26.52	10.41	0	126.44	4	154	0	3	3
2010	35	29.11	21.72	15.17	0	111.34	5	157	3	0	3
2010	36	28.65	17.91	17.15	1.25	56.76	1	161	9	0	9
2010	37	29.67	18.17	17.25	4.27	29.37	1	161	3	1	4
2010	38	25.7	28.99	8.34	21.87	49.26	3	161	1	1	2
2010	39	28.21	20.21	14.57	26.04	74.26	2	161	0	0	0
2010	40	22.06	31.89	6.32	15.21	68.64	4	161	0	0	0
2010	41	21.7	22.15	8.25	0	68.64	8	161	0	3	3
2010	42	18.82	33.15	4.79	14.48	83.12	4	161	1	3	4
2010	43	17.35	25.17	5.74	0.31	82.18	3	161	0	3	3
2010	44	17.49	25.62	5.38	0	77.91	4	161	0	2	2
2010	45	12.7	19.44	6.76	0	56.04	1	161	3	1	4
2010	46	12.79	20.72	6.72	0	30	1	161	3	3	6
2010	47	9.32	16.1	6.3	0.73	15.52	0	161	2	4	6
2010	48	9.98	20.68	6.44	0	15.52	0	161	7	4	11
2010	49	13.77	20.35	6.18	0	1.04	3	161	0	4	4
2010	50	10.78	40.53	5.18	5.1	5.83	0	161	6	2	8
2010	51	11.34	42.37	1.93	3.54	9.37	2	164	12	5	17
2010	52	2.93	45.95	1.06	1.46	10.83	0	168	14	4	18
2011	1	5.2	29.06	2.17	0.2	11.03	2	168	16	3	19
2011	2	5.53	27.46	2.64	0	10.3	2	178	17	1	18
2011	3	10.33	24.53	4.29	0	10.3	3	189	22	2	24
2011	4	7.66	23.09	3.47	0	10.3	2	189	31	2	33
2011	5	-1.16	45.39	2.01	1.77	6.97	1	189	8	1	9
2011	6	4.67	26.04	2.68	1.04	4.47	1	189	15	4	19
2011	7	17.06	15.6	10.8	0	3.01	3	189	11	1	12
2011	8	12.44	16.36	11.46	0	2.81	4	189	11	4	15
2011	9	14.73	13.26	10.94	0.1	2.91	2	189	19	8	27
2011	10	16.24	14.67	13.82	1.25	4.16	3	189	13	6	19
2011	11	21.16	10.74	18.79	0	4.16	2	189	24	9	33
2011	12	17.74	10.97	18.41	0	2.39	3	189	15	13	28
2011	13	21.08	10.2	22.06	0	1.35	2	189	14	11	25
2011	14	19.62	12.24	16.64	0.62	1.97	2	189	13	6	19
2011	15	18.14	8.06	24.03	0	1.97	3	189	28	23	51
2011	16	24.82	9.37	27.07	0	1.87	2	189	15	13	28
2011	17	19.98	9.6	20.96	0	0.62	2	189	24	4	28
2011	18	20.09	10.23	30.76	0.1	0.72	9	189	30	13	43
2011	19	22.97	11.31	30.62	0	0.72	9	189	21	13	34
2011	20	21.72	13.99	18.52	0	0.72	7	189	21	21	42
2011	21	27.36	8.09	38.1	0	0.1	8	189	21	17	38
2011	22	29.71	8.23	40.65	0.2	0.3	8	189	14	15	29
2011	23	31.13	6.13	66.76	0	0.3	9	189	41	27	68
2011	24	31.86	5.37	73.21	0	0.3	14	189	41	31	72
2011	25	32.25	7.09	60.13	0	0.2	15	189	27	19	46
2011	26	34.23	10.89	37.56	1.25	1.45	11	189	39	30	69
2011	27	33.37	14.9	25.24	11.86	13.31	8	189	46	37	83
2011	28	32.01	18.51	19.34	0.31	13.62	4	189	26	21	47
2011	29	33.37	18.41	19.53	5.11	18.53	9	189	19	7	26
2011	30	30.79	27.2	10.09	1.43	19.96	3	189	13	10	23
2011	31	30.94	27.13	10.46	32.18	52.14	1	189	7	4	11
2011	32	32.91	15.74	28.65	0	52.14	7	189	8	11	19
2011	33	30.15	28.14	9.67	18.22	69.11	2	189	4	18	22
2011	34	31.9	24.24	13.17	3.86	61.11	3	189	11	23	34
2011	35	32.57	17.83	19.48	16.67	77.47	5	189	9	9	18
2011	36	24.9	32.47	6.52	2.71	75.07	2	189	5	4	9
2011	37	23.64	30.91	5.76	9.38	83.02	3	189	5	1	6
2011	38	26.19	15.97	17.27	0	50.84	4	189	8	4	12
2011	39	26.66	15.04	18.31	0	50.84	9	189	5	3	8
2011	40	18.93	37.13	4.32	34.7	67.32	6	189	8	2	10
2011	41	20.67	19.86	9.67	0	63.46	3	189	9	8	17
2011	42	21.37	15.03	13.69	0	46.79	2	189	3	4	7
2011	43	17.78	28.81	7.12	2.92	47	4	189	6	1	7
2011	44	16.3	18.5	8.14	6.14	43.76	4	189	2	0	2
2011	45	10.06	28.01	3.43	0	43.76	1	189	9	11	20
2011	46	12.89	26.24	4.29	0.73	44.49	3	189	4	6	10
2011	47	11.91	30.01	3.52	10.41	20.2	3	189	4	6	10
2011	48	8.69	34.19	3.62	14.06	34.26	2	189	5	9	14
2011	49	0.6	51.97	0.91	2.07	36.33	0	189	1	4	5
2011	50	4.85	62.06	0.62	18.31	51.72	1	189	4	19	23
2011	51	1.56	70.2	0.41	22.17	67.75	0	189	5	5	10
2011	52	8.41	28.07	3.11	0	67.75	1	189	0	7	7
2012	1	10.18	25.09	3.68	0	67.02	0	189	1	5	6
2012	2	6.1	26.52	3.06	0.1	56.71	0	189	6	3	9
2012	3	12.14	24.96	4.7	0.52	43.17	2	189	3	5	8
2012	4	8.38	29.73	2.76	0.1	41.2	1	189	5	5	10
2012	5	9.44	23.16	4.47	0.52	23.41	0	189	3	8	11
2012	6	8.75	34.91	2.05	1.87	3.11	2	189	1	7	8
2012	7	6.97	38.29	2.13	0.83	3.94	1	189	0	4	4
2012	8	11.91	17.93	6.4	0	3.94	1	189	2	5	7
2012	9	11.24	15.24	7.7	0	3.84	3	189	1	3	4
2012	10	10.28	34.18	9.26	0.94	4.26	1	189	3	3	6
2012	11	19.48	9.24	22.36	2.08	6.24	1	189	4	9	13
2012	12	14.98	17.28	11.12	0	5.72	1	189	5	12	17
2012	13	23.35	8.77	26.45	0	3.85	6	189	1	18	19
2012	14	17.14	22.61	14.99	24.37	27.39	4	189	0	10	10
2012	15	20.78	14.81	13.27	0	27.39	6	189	2	16	18
2012	16	20.36	14.03	16.84	0	27.39	3	189	5	26	31
2012	17	26.28	11.63	24.22	0	26.45	4	189	5	28	33
2012	18	26.09	9.74	29.02	0	24.37	7	189	6	27	33
2012	19	21.93	23.84	10.68	3.23	27.6	8	189	1	15	16
2012	20	24.45	17.39	20.45	3.02	30.62	3	189	17	17	34
2012	21	29.28	8.34	42.7	0	6.25	5	189	6	8	14
2012	22	31.09	7.08	55.02	0	6.25	5	189	10	11	21
2012	23	31.39	7.77	55.99	0	6.25	6	189	7	6	13
2012	24	31.58	8.1	45.33	0	6.25	9	189	3	4	7
2012	25	33.07	10.77	49.62	8.54	14.79	13	189	4	2	6
2012	26	34.95	9.13	46.13	0	11.56	6	189	2	4	6
2012	27	30.05	27.71	12.73	42.29	50.83	3	189	2	15	17
2012	28	29.13	25.79	10.4	1.67	52.5	3	189	5	2	7
2012	29	31.32	20.88	14.57	3.43	55.93	3	189	7	2	9
2012	30	30.82	21.73	13.92	2.92	58.85	4	189	7	6	13
2012	31	32.87	16.77	20.74	17.71	76.56	3	189	5	10	15
2012	32	31.9	18.45	20.37	0.94	68.96	6	189	6	9	15
2012	33	31.54	19.44	17.58	5.94	74.9	4	189	9	1	10
2012	34	28.25	31.55	9.13	2.5	35.11	3	189	2	0	2
2012	35	30.7	14.38	22.57	0	33.44	1	189	4	7	11
2012	36	29.58	23.71	15.62	45.52	75.53	7	189	3	8	11
2012	37	20.78	43.74	3.72	19.37	91.98	0	189	4	3	7
2012	38	26.82	12.31	21.65	0	74.27	6	189	4	13	17
2012	39	24.72	24.22	10.81	4.89	78.22	2	189	1	2	3
2012	40	25.06	15	16.66	0	72.28	3	189	2	4	6
2012	41	22.17	19.18	10.66	0.1	69.88	4	189	4	3	7
2012	42	22.25	12.98	18.59	0	69.88	6	189	7	9	16
2012	43	19.16	17.36	10.99	0	24.36	3	189	9	6	15
2012	44	19.64	13.65	13.8	0	4.99	0	189	8	5	13
2012	45	17.9	20.3	9.51	1.66	6.65	2	189	6	3	9
2012	46	11.36	15.5	7.53	0	1.76	0	189	12	20	32
2012	47	14.72	25.32	5.05	1.46	3.22	1	189	7	15	22
2012	48	16.04	18.85	7.31	0	3.12	2	189	17	50	67
2012	49	15.12	19.89	7.22	0	3.12	1	189	11	18	29
2012	50	7.38	27.3	3.58	17.39	20.51	0	189	12	13	25
2012	51	6.33	34.77	2.66	10.93	31.44	0	189	16	29	45
2012	52	4.24	33.32	1.96	0.52	30.3	0	189	11	25	36
2013	1	1.05	37.37	1.33	0	30.3	1	189	9	23	32
2013	2	5.93	23.49	3.06	0	28.84	0	189	12	21	33
2013	3	1.94	30.3	1.93	0	28.84	0	189	15	14	29
2013	4	11.74	26.86	5.96	2.08	30.92	0	189	12	9	21
2013	5	7.1	33.77	2.19	6.46	19.99	0	189	2	13	15
2013	6	10.72	25.27	3.62	0	9.06	1	189	4	3	7
2013	7	6.58	20.46	4.22	0.73	9.27	0	189	2	12	14
2013	8	8.92	22.74	6	7.29	16.56	0	189	4	12	16
2013	9	7.55	24.8	3.33	3.24	19.8	3	189	7	42	49
2013	10	14.58	20.13	8.32	6.23	26.03	0	189	5	15	20
2013	11	16.91	19.01	10.76	2.19	26.14	1	189	3	27	30
2013	12	15.81	12.04	14.48	0.21	19.89	0	189	6	18	24
2013	13	16.61	12.46	12.58	0	19.89	0	189	11	15	26
2013	14	20.16	13.33	15.66	0	19.16	2	189	2	7	9
2013	15	17.01	21.91	9.41	4.46	16.33	3	189	11	23	34
2013	16	18.78	10.17	19.5	0	13.09	3	189	9	34	43
2013	17	21.92	11.01	21.35	0	6.86	2	189	13	27	40
2013	18	22.5	9.44	28.48	0	4.67	2	189	9	17	26
2013	19	20.38	19.11	10.59	2.51	6.97	5	189	17	29	46
2013	20	26.43	11.64	25.74	0	6.97	10	189	22	58	80
2013	21	27.03	8.9	35.35	0	6.97	6	189	13	27	40
2013	22	28.01	6.86	46.3	0	2.51	15	189	7	18	25
2013	23	31.16	10.37	37.9	0	2.51	6	189	9	18	27
2013	24	34.01	9.96	49.24	1.15	3.66	7	175	4	17	21
2013	25	32.85	8.59	56.51	0.2	3.86	5	168	6	28	34
2013	26	34.03	8.53	50.06	3.55	4.9	9	168	12	18	30
2013	27	30.44	23.37	13.04	13.04	17.94	2	168	7	2	9
2013	28	31.24	25.61	11.51	45.71	63.65	5	168	1	1	2
2013	29	24.86	42.07	4.76	26.47	90.12	1	168	4	4	8
2013	30	28.7	35.01	7.41	42.81	132.93	2	168	2	1	3
2013	31	29.2	29.97	8.53	1.78	133.56	0	168	7	2	9
2013	32	28.03	32.39	7.51	20.3	153.66	2	168	2	1	3
2013	33	28.32	29.61	10.78	37.5	187.61	1	168	2	1	3
2013	34	28.98	26.83	9.62	4.58	179.15	1	168	4	1	5
2013	35	28.51	30.53	8.65	1.46	134.9	3	163	1	0	1
2013	36	30.1	22.14	13.59	8.33	116.76	0	161	0	1	1
2013	37	23.17	53.46	4.26	61.98	135.93	1	161	5	0	5
2013	38	24.01	43.77	3.43	15.2	149.35	1	161	1	2	3
2013	39	22.59	27.61	6.67	3.74	132.79	0	161	3	0	3
2013	40	21.2	16.81	11.66	0	95.29	1	161	1	1	2
2013	41	19.81	20.7	8.65	1.56	92.27	0	161	2	8	10
2013	42	17.35	20.07	7.66	0	90.81	0	161	0	2	2
2013	43	18.27	25.2	7.38	10.1	92.58	1	161	3	0	3
2013	44	15.62	24.83	5.17	0.21	30.81	0	161	5	0	5
2013	45	14.62	24.06	5.94	3.13	18.74	0	161	6	2	8
2013	46	14.27	32.24	4.31	2.91	17.91	0	161	1	6	7
2013	47	8.65	52.2	1.85	5.91	23.82	2	161	7	12	19
2013	48	6.2	52.63	1.17	1.65	23.91	0	161	7	2	9
2013	49	7.74	41.63	2.72	5.11	29.02	0	161	7	0	7
2013	50	3.43	37.87	1.36	3.3	22.22	0	161	26	9	35
2013	51	9.15	32.73	3.11	4.58	26.59	1	161	9	10	19
2013	52	6.73	31.34	2.44	0.1	23.56	0	161	17	2	19
2014	1	9.63	23.59	4.26	0	20.65	1	165.38	na	na	11
2014	2	7.48	18.87	4.28	0	14.74	0	165.38	na	na	25
2014	3	9.62	19.47	4.97	0	13.09	0	165.38	na	na	26
2014	4	8.43	20.39	5.59	0	7.98	2	165.38	na	na	19
2014	5	11.41	21.39	6.03	0.31	4.99	1	165.38	na	na	12
2014	6	5.53	37.29	1.87	3.44	3.85	3	165.38	na	na	12
2014	7	15.87	20.56	7.79	0	3.75	3	165.38	na	na	9
2014	8	15.54	10.77	13.72	0	3.75	2	165.38	na	na	9
2014	9	16.9	19.32	7.9	2.81	6.56	1	165.38	na	na	10
2014	10	13.26	26.74	4.63	3.64	10.2	0	165.38	na	na	19
2014	11	14.25	20.74	8.41	1.35	11.55	0	165.38	na	na	21
2014	12	16.39	10.6	15.54	0	11.24	0	165.38	na	na	18
2014	13	17.31	13.6	12.38	0.42	8.22	0	165.38	na	na	9
2014	14	17.27	12.09	16.98	0	8.22	2	165.38	na	na	16
2014	15	20.9	10.44	26.37	0	8.22	0	165.38	na	na	16
2014	16	18.78	18.32	15.25	11.25	16.66	3	165.38	na	na	14
2014	17	22.68	14.06	17.64	0.1	13.12	0	165.38	na	na	18
2014	18	16.59	14.46	12.46	0	11.77	2	165.38	na	na	13
2014	19	22.87	10.6	25.65	0.63	12.4	2	165.38	na	na	22
2014	20	20.91	14.8	18.79	0.1	12.08	1	165.38	na	na	27
2014	21	25.44	15.79	39.65	5.52	17.6	5	165.38	na	na	25
2014	22	27.4	16.89	18.51	0.73	18.33	1	165.38	na	na	14
2014	23	33.89	5.7	76.3	0	7.08	4	165.38	na	na	13
2014	24	30.16	9.62	42.95	7.6	14.58	3	165.38	na	na	16
2014	25	30.75	10.86	33.63	1.14	15.72	2	165.38	na	na	11
2014	26	32.26	9.99	36.44	0	15.09	7	165.38	na	na	8
2014	27	31.34	20.44	20.62	9.27	24.26	4	165.38	na	na	7
2014	28	31.11	23.92	12.18	2.29	21.03	2	165.38	na	na	6
2014	29	29.87	25.04	12.73	14.58	34.88	0	165.38	na	na	6
2014	30	33.14	16.82	22.14	4.79	39.67	0	165.38	na	na	7
2014	31	27.66	35.18	7.13	37.08	69.15	0	165.38	na	na	10
2014	32	27.41	30.95	7.96	13.54	81.55	0	165.38	na	na	6
2014	33	27.76	31.58	8.48	7.18	88.73	0	165.38	na	na	6
2014	34	28.28	25.56	11.94	4.47	83.93	1	165.38	na	na	3
2014	35	26.56	29.87	9.22	19.47	101.11	0	165.38	na	na	2
2014	36	29.13	24.48	17.6	13.33	99.86	0	165.38	na	na	0
2014	37	24.73	39.11	5.41	1.87	96.94	0	165.38	na	na	1
2014	38	22.89	53.53	3.17	34.15	94.01	na	165.38	na	na	11.9144
2014	39	24.31	44.69	3.73	18.43	98.9	na	165.38	na	na	11.356
2014	40	22.19	22.22	9.34	0	91.72	na	165.38	na	na	11.6992
2014	41	21.01	32.88	8.37	12.5	99.75	na	165.38	na	na	11.0993
2014	42	20.96	22.89	8.17	0	80.28	na	165.38	na	na	13.0238
2014	43	20.36	38.63	4.93	8.95	75.9	na	165.38	na	na	13.3159
2014	44	20.64	25.58	7.48	0	74.03	na	165.38	na	na	13.7699
2014	45	15.08	30.17	4.82	14.06	53.94	na	165.38	na	na	16.1718
2014	46	13.39	29.26	5.31	0.31	35.82	na	165.38	na	na	19.0596
2014	47	9.38	24.21	4.08	17.5	53.32	na	165.38	na	na	16.5696
2014	48	11.76	19.49	6.12	0	40.82	na	165.38	na	na	19.2698
2014	49	13.02	36.39	3.84	4.89	45.71	na	165.38	na	na	16.8198
2014	50	13.94	37.53	2.61	0.73	37.49	na	165.38	na	na	17.7468
2014	51	5.41	46.78	1.07	13.02	50.51	na	165.38	na	na	15.395
2014	52	5.47	34.32	2.07	4.79	41.24	na	165.38	na	na	17.4916

## Sheet: CoyoteData
Year	Week	TMAX	RHMIN	VPDMAX	PRECIP1	PRECIP6	CoyoteNum	CoyoteCamDays	ElkNum	JackRabNum	MuleDeerNum	OryxNum	PronghornNum	CottontailNum
2009	27	32.37	17.25	21.34	0.21	62.49	2	49	0	6	79	3	30	1
2009	28	34.22	13.73	28.67	1.66	59.05	7	79	0	4	207	11	269	1
2009	29	31.74	20.83	19.06	12.91	70.71	7	98	20	10	192	19	205	3
2009	30	31.24	19.85	16.09	6.46	69.78	8	119	27	4	242	0	168	17
2009	31	32.45	14.96	26.35	1.35	65.4	6	119	18	4	293	9	230	8
2009	32	29.84	22.16	16.68	27.81	84.77	10	119	19	14	220	3	129	18
2009	33	31.32	14.11	25.86	0	50.4	15	124	9	9	249	0	200	16
2009	34	26.04	31.06	11.4	23.54	73.73	8	126	3	3	93	0	147	8
2009	35	28.99	20.54	14.05	5.42	77.49	6	126	10	21	150	5	263	12
2009	36	26.13	29.85	7.77	9.89	74.47	8	126	5	9	105	1	240	3
2009	37	21.89	43.61	4.43	23.33	91.34	9	133	4	6	66	0	65	5
2009	38	21.74	21.71	9.56	2.81	92.8	32	146	11	8	105	0	90	1
2009	39	23.56	14.83	15.82	0	64.99	26	147	10	1	162	0	77	5
2009	40	20.85	22.72	9.12	1.04	66.03	29	147	10	2	279	0	55	2
2009	41	22.77	19.89	10.15	0	42.49	40	147	2	5	345	8	133	1
2009	42	17.63	36.81	5.18	39.26	76.33	22	147	13	7	173	0	106	4
2009	43	9.94	32.11	3.07	7.18	73.62	15	147	12	7	166	11	44	8
2009	44	19.83	18.2	9.53	0	50.29	24	147	10	8	333	39	123	5
2009	45	16.32	33.23	4.1	0.73	48.21	17	147	32	2	363	34	106	3
2009	46	10.5	23.37	4.44	0.21	48.42	31	147	22	5	354	16	54	10
2009	47	11.39	18.3	6.72	12.29	59.67	44	147	30	9	333	11	65	20
2009	48	2.46	52.13	1.04	5.52	65.19	23	147	2	13	89	47	58	9
2009	49	6.69	33.12	2.06	8.95	34.88	11	147	15	11	126	14	106	8
2009	50	7.4	37.41	2.09	3.23	30.93	22	147	23	8	103	12	54	5
2009	51	3.81	35.33	1.79	7.6	38.53	23	147	5	3	97	21	53	7
2009	52	3.63	40.56	1.26	10.83	48.63	16	149	4	9	57	24	11	15
2010	1	4.71	33.85	2.03	0	48.42	17	156	0	17	84	21	2	12
2010	2	9.69	23.06	4.32	0	36.13	15	161	8	19	107	28	13	13
2010	3	6.92	42.94	1.73	23.02	53.63	14	161	28	14	100	14	17	10
2010	4	4.99	43.19	1.37	0.73	45.41	12	161	17	12	32	25	13	7
2010	5	7.61	52.64	1.21	2.39	44.57	15	161	1	22	17	9	14	11
2010	6	7.37	43.09	1.48	5.75	42.72	21	161	2	24	42	4	9	8
2010	7	9.77	27.33	3.17	0.31	32.2	24	161	10	14	78	33	18	2
2010	8	6.38	37.35	1.84	8.43	40.63	27	161	16	17	87	21	12	4
2010	9	11.73	30.17	4.35	8.95	49.58	39	161	37	24	141	18	14	4
2010	10	10.01	31.13	3.76	12.5	39.06	18	161	9	9	95	8	9	1
2010	11	11.9	30.32	4.27	20.1	58.43	20	161	10	8	73	8	12	1
2010	12	12.63	21.04	6.85	5.42	61.46	21	161	21	8	66	14	10	4
2010	13	17.55	13.04	15.14	0	55.71	23	161	26	25	117	10	10	3
2010	14	18.28	10.41	17.07	0	55.4	27	161	17	19	98	9	12	0
2010	15	20.82	21.83	12.43	16.56	63.53	29	161	15	8	30	2	7	1
2010	16	16.82	30.81	4.3	19.47	74.05	13	161	1	4	7	2	16	5
2010	17	18.46	15.1	11.86	0	61.55	33	161	4	17	21	2	32	2
2010	18	21.08	17.4	18.54	8.33	49.78	51	161	3	7	23	11	27	4
2010	19	20.84	14.44	18.25	0	44.36	22	161	3	4	19	18	35	3
2010	20	25.67	10.99	24.45	0	44.36	34	162	4	3	39	0	25	3
2010	21	26.9	12.48	24.48	11.25	55.61	41	168	21	7	19	0	33	3
2010	22	30.75	9.82	34.96	0	39.05	50	175	34	9	162	1	60	13
2010	23	32.91	9.95	38.91	0	19.58	28	182	39	9	256	2	143	5
2010	24	30.67	7.81	48.24	0	19.58	35	182	54	22	216	0	85	9
2010	25	32.97	13.95	29.92	5.21	16.46	23	182	83	14	331	0	263	17
2010	26	28.65	24.7	10.44	24.58	41.04	9	182	50	10	177	0	184	5
2010	27	29.74	19.47	20.15	4.58	45.62	19	182	57	7	256	0	217	6
2010	28	32.82	19.28	19.43	15.1	49.47	11	182	76	6	323	5	229	8
2010	29	31.59	29.4	13.36	55.83	105.3	18	182	21	15	269	1	265	4
2010	30	26.42	49.14	3.46	31.66	136.96	21	182	32	6	80	0	8	2
2010	31	29.4	32.48	8.14	1.98	138.94	11	186	77	7	43	4	7	1
2010	32	31.15	21.34	15.47	1.04	134.77	20	193	65	5	167	7	43	3
2010	33	30.07	25.9	12.75	20.83	131.02	15	189	81	4	78	24	57	6
2010	34	27.85	26.52	10.41	0	126.44	8	189	25	6	60	9	71	0
2010	35	29.11	21.72	15.17	0	111.34	6	192	21	0	98	10	118	3
2010	36	28.65	17.91	17.15	1.25	56.76	19	196	29	4	147	13	91	9
2010	37	29.67	18.17	17.25	4.27	29.37	11	196	88	2	220	10	130	4
2010	38	25.7	28.99	8.34	21.87	49.26	14	196	51	2	116	4	68	1
2010	39	28.21	20.21	14.57	26.04	74.26	37	196	66	1	158	8	42	0
2010	40	22.06	31.89	6.32	15.21	68.64	39	196	32	1	179	6	36	0
2010	41	21.7	22.15	8.25	0	68.64	65	196	71	5	213	7	74	0
2010	42	18.82	33.15	4.79	14.48	83.12	28	196	20	5	195	2	27	1
2010	43	17.35	25.17	5.74	0.31	82.18	38	196	27	4	212	3	57	0
2010	44	17.49	25.62	5.38	0	77.91	68	196	23	3	264	3	45	0
2010	45	12.7	19.44	6.76	0	56.04	93	196	37	4	318	8	63	3
2010	46	12.79	20.72	6.72	0	30	58	196	28	4	444	20	177	3
2010	47	9.32	16.1	6.3	0.73	15.52	64	196	84	5	533	23	120	2
2010	48	9.98	20.68	6.44	0	15.52	91	196	83	9	578	47	231	7
2010	49	13.77	20.35	6.18	0	1.04	78	196	73	4	640	22	188	0
2010	50	10.78	40.53	5.18	5.1	5.83	41	196	53	3	593	26	108	6
2010	51	11.34	42.37	1.93	3.54	9.37	51	205	45	6	526	22	162	12
2010	52	2.93	45.95	1.06	1.46	10.83	68	210	58	4	423	24	168	14
2011	1	5.2	29.06	2.17	0.2	11.03	68	210	32	7	336	33	36	16
2011	2	5.53	27.46	2.64	0	10.3	104	220	39	3	490	52	269	17
2011	3	10.33	24.53	4.29	0	10.3	114	235	53	2	481	44	290	22
2011	4	7.66	23.09	3.47	0	10.3	119	238	55	2	581	41	183	31
2011	5	-1.16	45.39	2.01	1.77	6.97	58	238	13	1	185	28	65	8
2011	6	4.67	26.04	2.68	1.04	4.47	35	238	10	7	84	13	28	15
2011	7	17.06	15.6	10.8	0	3.01	45	238	65	1	244	11	152	11
2011	8	12.44	16.36	11.46	0	2.81	74	238	57	5	507	35	229	11
2011	9	14.73	13.26	10.94	0.1	2.91	85	238	77	9	527	23	272	19
2011	10	16.24	14.67	13.82	1.25	4.16	73	238	58	10	539	36	261	13
2011	11	21.16	10.74	18.79	0	4.16	70	238	61	14	687	13	502	24
2011	12	17.74	10.97	18.41	0	2.39	75	238	50	15	678	13	293	15
2011	13	21.08	10.2	22.06	0	1.35	91	238	65	21	697	19	361	14
2011	14	19.62	12.24	16.64	0.62	1.97	52	238	27	7	531	18	261	13
2011	15	18.14	8.06	24.03	0	1.97	106	238	53	33	461	25	218	28
2011	16	24.82	9.37	27.07	0	1.87	115	238	51	15	586	26	387	15
2011	17	19.98	9.6	20.96	0	0.62	81	238	38	4	431	24	156	24
2011	18	20.09	10.23	30.76	0.1	0.72	89	238	46	14	578	27	233	30
2011	19	22.97	11.31	30.62	0	0.72	76	238	45	13	609	31	241	21
2011	20	21.72	13.99	18.52	0	0.72	81	238	63	22	626	22	206	21
2011	21	27.36	8.09	38.1	0	0.1	92	242	49	17	728	21	366	21
2011	22	29.71	8.23	40.65	0.2	0.3	65	245	37	15	730	46	347	14
2011	23	31.13	6.13	66.76	0	0.3	99	245	54	33	818	47	489	41
2011	24	31.86	5.37	73.21	0	0.3	126	245	44	32	1053	34	488	41
2011	25	32.25	7.09	60.13	0	0.2	97	245	84	22	836	35	427	29
2011	26	34.23	10.89	37.56	1.25	1.45	72	245	68	34	908	59	441	41
2011	27	33.37	14.9	25.24	11.86	13.31	59	245	83	37	761	40	420	46
2011	28	32.01	18.51	19.34	0.31	13.62	59	245	118	22	636	39	433	26
2011	29	33.37	18.41	19.53	5.11	18.53	62	245	136	12	762	52	369	20
2011	30	30.79	27.2	10.09	1.43	19.96	47	245	73	15	432	44	358	13
2011	31	30.94	27.13	10.46	32.18	52.14	28	245	21	8	196	28	112	7
2011	32	32.91	15.74	28.65	0	52.14	55	245	38	25	283	16	206	8
2011	33	30.15	28.14	9.67	18.22	69.11	39	245	30	23	248	23	243	6
2011	34	31.9	24.24	13.17	3.86	61.11	36	245	21	23	178	15	162	12
2011	35	32.57	17.83	19.48	16.67	77.47	40	245	32	13	332	21	166	9
2011	36	24.9	32.47	6.52	2.71	75.07	45	245	13	12	126	3	101	5
2011	37	23.64	30.91	5.76	9.38	83.02	86	245	4	19	132	2	146	5
2011	38	26.19	15.97	17.27	0	50.84	97	245	26	17	164	4	207	9
2011	39	26.66	15.04	18.31	0	50.84	83	245	24	13	399	2	278	5
2011	40	18.93	37.13	4.32	34.7	67.32	57	245	6	10	208	2	99	10
2011	41	20.67	19.86	9.67	0	63.46	85	245	15	20	134	5	121	9
2011	42	21.37	15.03	13.69	0	46.79	105	245	17	9	183	7	133	3
2011	43	17.78	28.81	7.12	2.92	47	104	245	15	3	247	16	112	6
2011	44	16.3	18.5	8.14	6.14	43.76	80	245	63	4	362	3	89	2
2011	45	10.06	28.01	3.43	0	43.76	113	245	44	13	419	12	171	9
2011	46	12.89	26.24	4.29	0.73	44.49	110	245	51	7	469	33	225	4
2011	47	11.91	30.01	3.52	10.41	20.2	86	245	37	9	411	15	147	4
2011	48	8.69	34.19	3.62	14.06	34.26	74	245	72	10	347	42	349	5
2011	49	0.6	51.97	0.91	2.07	36.33	36	245	0	6	8	7	38	1
2011	50	4.85	62.06	0.62	18.31	51.72	26	245	2	20	23	7	21	4
2011	51	1.56	70.2	0.41	22.17	67.75	28	245	0	6	18	5	1	5
2011	52	8.41	28.07	3.11	0	67.75	25	245	0	14	18	14	3	0
2012	1	10.18	25.09	3.68	0	67.02	33	245	16	6	26	14	13	1
2012	2	6.1	26.52	3.06	0.1	56.71	31	245	7	6	71	10	67	6
2012	3	12.14	24.96	4.7	0.52	43.17	39	245	15	6	98	4	95	3
2012	4	8.38	29.73	2.76	0.1	41.2	42	245	19	8	125	7	80	5
2012	5	9.44	23.16	4.47	0.52	23.41	47	245	21	11	131	17	151	3
2012	6	8.75	34.91	2.05	1.87	3.11	45	245	13	9	202	14	133	1
2012	7	6.97	38.29	2.13	0.83	3.94	52	245	19	8	163	26	60	1
2012	8	11.91	17.93	6.4	0	3.94	69	245	35	11	260	19	57	2
2012	9	11.24	15.24	7.7	0	3.84	53	245	32	8	220	24	36	1
2012	10	10.28	34.18	9.26	0.94	4.26	39	245	44	4	215	24	39	3
2012	11	19.48	9.24	22.36	2.08	6.24	75	245	67	10	251	22	109	6
2012	12	14.98	17.28	11.12	0	5.72	46	245	31	12	187	17	29	5
2012	13	23.35	8.77	26.45	0	3.85	49	245	52	28	195	32	47	1
2012	14	17.14	22.61	14.99	24.37	27.39	33	245	15	15	20	9	19	1
2012	15	20.78	14.81	13.27	0	27.39	55	245	18	23	7	5	29	3
2012	16	20.36	14.03	16.84	0	27.39	98	245	39	41	29	8	64	7
2012	17	26.28	11.63	24.22	0	26.45	77	245	25	50	55	20	58	7
2012	18	26.09	9.74	29.02	0	24.37	95	245	25	54	53	26	79	6
2012	19	21.93	23.84	10.68	3.23	27.6	50	245	15	24	42	4	85	1
2012	20	24.45	17.39	20.45	3.02	30.62	66	245	25	18	58	7	60	17
2012	21	29.28	8.34	42.7	0	6.25	65	245	32	9	160	7	75	6
2012	22	31.09	7.08	55.02	0	6.25	108	245	97	16	307	39	115	11
2012	23	31.39	7.77	55.99	0	6.25	84	245	123	12	508	46	262	7
2012	24	31.58	8.1	45.33	0	6.25	101	245	97	8	630	61	385	3
2012	25	33.07	10.77	49.62	8.54	14.79	76	245	97	3	667	38	351	4
2012	26	34.95	9.13	46.13	0	11.56	63	245	145	4	635	58	451	2
2012	27	30.05	27.71	12.73	42.29	50.83	25	245	74	15	430	27	296	2
2012	28	29.13	25.79	10.4	1.67	52.5	30	245	79	2	217	22	184	5
2012	29	31.32	20.88	14.57	3.43	55.93	38	245	96	3	218	9	160	7
2012	30	30.82	21.73	13.92	2.92	58.85	23	245	99	8	244	30	116	7
2012	31	32.87	16.77	20.74	17.71	76.56	30	245	73	12	343	23	166	5
2012	32	31.9	18.45	20.37	0.94	68.96	17	245	53	9	152	18	91	6
2012	33	31.54	19.44	17.58	5.94	74.9	26	245	115	1	257	10	158	9
2012	34	28.25	31.55	9.13	2.5	35.11	14	245	48	0	122	26	61	2
2012	35	30.7	14.38	22.57	0	33.44	31	245	33	7	293	77	200	4
2012	36	29.58	23.71	15.62	45.52	75.53	24	245	45	10	390	32	309	3
2012	37	20.78	43.74	3.72	19.37	91.98	35	245	29	8	86	30	58	4
2012	38	26.82	12.31	21.65	0	74.27	81	245	29	19	119	24	135	4
2012	39	24.72	24.22	10.81	4.89	78.22	109	245	17	7	168	27	133	1
2012	40	25.06	15	16.66	0	72.28	147	245	11	16	346	36	135	2
2012	41	22.17	19.18	10.66	0.1	69.88	187	243	29	8	486	32	135	4
2012	42	22.25	12.98	18.59	0	69.88	183	238	52	13	669	29	181	7
2012	43	19.16	17.36	10.99	0	24.36	145	238	9	10	836	37	159	9
2012	44	19.64	13.65	13.8	0	4.99	144	238	61	8	944	40	231	8
2012	45	17.9	20.3	9.51	1.66	6.65	93	238	35	3	909	34	176	6
2012	46	11.36	15.5	7.53	0	1.76	110	238	88	22	1011	33	299	12
2012	47	14.72	25.32	5.05	1.46	3.22	83	238	103	16	918	22	166	7
2012	48	16.04	18.85	7.31	0	3.12	96	238	91	53	1066	25	412	17
2012	49	15.12	19.89	7.22	0	3.12	68	238	67	21	774	19	238	11
2012	50	7.38	27.3	3.58	17.39	20.51	43	238	55	15	598	21	233	12
2012	51	6.33	34.77	2.66	10.93	31.44	37	238	37	36	233	13	184	17
2012	52	4.24	33.32	1.96	0.52	30.3	46	238	30	34	218	44	245	12
2013	1	1.05	37.37	1.33	0	30.3	38	238	54	27	290	44	193	10
2013	2	5.93	23.49	3.06	0	28.84	35	238	30	27	297	39	192	13
2013	3	1.94	30.3	1.93	0	28.84	53	238	70	19	500	66	151	16
2013	4	11.74	26.86	5.96	2.08	30.92	49	238	98	11	315	30	207	13
2013	5	7.1	33.77	2.19	6.46	19.99	33	238	51	19	159	28	180	3
2013	6	10.72	25.27	3.62	0	9.06	64	238	58	12	322	27	255	6
2013	7	6.58	20.46	4.22	0.73	9.27	50	238	72	18	521	28	316	2
2013	8	8.92	22.74	6	7.29	16.56	30	238	47	15	418	10	96	4
2013	9	7.55	24.8	3.33	3.24	19.8	33	238	28	56	108	31	38	7
2013	10	14.58	20.13	8.32	6.23	26.03	22	237	18	26	271	31	214	5
2013	11	16.91	19.01	10.76	2.19	26.14	26	231	84	48	293	21	160	5
2013	12	15.81	12.04	14.48	0.21	19.89	32	231	62	46	342	25	149	10
2013	13	16.61	12.46	12.58	0	19.89	41	231	66	36	389	44	192	11
2013	14	20.16	13.33	15.66	0	19.16	32	231	54	28	291	34	176	6
2013	15	17.01	21.91	9.41	4.46	16.33	32	231	51	54	192	26	123	15
2013	16	18.78	10.17	19.5	0	13.09	49	231	50	66	237	57	179	11
2013	17	21.92	11.01	21.35	0	6.86	56	231	91	62	258	48	308	14
2013	18	22.5	9.44	28.48	0	4.67	68	231	61	29	339	82	317	10
2013	19	20.38	19.11	10.59	2.51	6.97	57	231	17	46	388	82	210	19
2013	20	26.43	11.64	25.74	0	6.97	60	231	67	73	571	93	373	25
2013	21	27.03	8.9	35.35	0	6.97	88	231	40	39	699	100	379	13
2013	22	28.01	6.86	46.3	0	2.51	79	231	78	21	722	108	309	7
2013	23	31.16	10.37	37.9	0	2.51	60	231	73	21	614	128	371	9
2013	24	34.01	9.96	49.24	1.15	3.66	58	217	96	21	766	129	456	5
2013	25	32.85	8.59	56.51	0.2	3.86	75	210	71	29	684	111	329	6
2013	26	34.03	8.53	50.06	3.55	4.9	58	210	89	20	656	93	303	13
2013	27	30.44	23.37	13.04	13.04	17.94	24	210	88	6	299	25	254	8
2013	28	31.24	25.61	11.51	45.71	63.65	30	210	67	6	211	34	135	1
2013	29	24.86	42.07	4.76	26.47	90.12	30	210	26	24	27	4	36	6
2013	30	28.7	35.01	7.41	42.81	132.93	26	210	19	8	39	4	59	2
2013	31	29.2	29.97	8.53	1.78	133.56	48	210	37	4	48	16	25	7
2013	32	28.03	32.39	7.51	20.3	153.66	64	210	20	5	42	9	25	3
2013	33	28.32	29.61	10.78	37.5	187.61	49	210	24	2	30	3	15	2
2013	34	28.98	26.83	9.62	4.58	179.15	37	210	26	2	136	7	32	4
2013	35	28.51	30.53	8.65	1.46	134.9	27	205	21	1	137	13	66	1
2013	36	30.1	22.14	13.59	8.33	116.76	16	203	17	2	103	7	66	0
2013	37	23.17	53.46	4.26	61.98	135.93	6	203	12	0	42	17	21	5
2013	38	24.01	43.77	3.43	15.2	149.35	6	203	26	3	24	11	29	1
2013	39	22.59	27.61	6.67	3.74	132.79	28	203	23	0	21	2	18	3
2013	40	21.2	16.81	11.66	0	95.29	43	203	15	1	22	8	22	1
2013	41	19.81	20.7	8.65	1.56	92.27	26	203	19	9	41	6	10	2
2013	42	17.35	20.07	7.66	0	90.81	25	203	22	3	44	5	16	0
2013	43	18.27	25.2	7.38	10.1	92.58	9	203	49	0	86	5	8	3
2013	44	15.62	24.83	5.17	0.21	30.81	9	203	109	0	49	0	0	5
2013	45	14.62	24.06	5.94	3.13	18.74	6	203	79	2	91	4	5	6
2013	46	14.27	32.24	4.31	2.91	17.91	36	203	74	7	189	8	13	1
2013	47	8.65	52.2	1.85	5.91	23.82	37	203	67	12	187	4	15	7
2013	48	6.2	52.63	1.17	1.65	23.91	38	203	11	4	36	5	27	8
2013	49	7.74	41.63	2.72	5.11	29.02	27	203	42	3	112	16	41	7
2013	50	3.43	37.87	1.36	3.3	22.22	56	203	57	10	118	6	114	26
2013	51	9.15	32.73	3.11	4.58	26.59	57	203	38	14	196	23	92	11
2013	52	6.73	31.34	2.44	0.1	23.56	69	203	6	22	121	20	35	21
2014	1	9.63	23.59	4.26	0	20.65	79	203	na	na	119	na	na	na
2014	2	7.48	18.87	4.28	0	14.74	56	193	na	na	235	na	na	na
2014	3	9.62	19.47	4.97	0	13.09	36	162	na	na	222	na	na	na
2014	4	8.43	20.39	5.59	0	7.98	36	147	na	na	237	na	na	na
2014	5	11.41	21.39	6.03	0.31	4.99	28	147	na	na	278	na	na	na
2014	6	5.53	37.29	1.87	3.44	3.85	22	145	na	na	162	na	na	na
2014	7	15.87	20.56	7.79	0	3.75	60	140	na	na	260	na	na	na
2014	8	15.54	10.77	13.72	0	3.75	39	140	na	na	235	na	na	na
2014	9	16.9	19.32	7.9	2.81	6.56	31	140	na	na	153	na	na	na
2014	10	13.26	26.74	4.63	3.64	10.2	29	140	na	na	82	na	na	na
2014	11	14.25	20.74	8.41	1.35	11.55	26	140	na	na	64	na	na	na
2014	12	16.39	10.6	15.54	0	11.24	25	140	na	na	88	na	na	na
2014	13	17.31	13.6	12.38	0.42	8.22	19	134	na	na	117	na	na	na
2014	14	17.27	12.09	16.98	0	8.22	18	133	na	na	67	na	na	na
2014	15	20.9	10.44	26.37	0	8.22	35	133	na	na	75	na	na	na
2014	16	18.78	18.32	15.25	11.25	16.66	23	133	na	na	72	na	na	na
2014	17	22.68	14.06	17.64	0.1	13.12	18	133	na	na	54	na	na	na
2014	18	16.59	14.46	12.46	0	11.77	29	133	na	na	54	na	na	na
2014	19	22.87	10.6	25.65	0.63	12.4	29	133	na	na	76	na	na	na
2014	20	20.91	14.8	18.79	0.1	12.08	50	128	na	na	153	na	na	na
2014	21	25.44	15.79	39.65	5.52	17.6	62	122	na	na	297	na	na	na
2014	22	27.4	16.89	18.51	0.73	18.33	53	119	na	na	289	na	na	na
2014	23	33.89	5.7	76.3	0	7.08	75	115	na	na	515	na	na	na
2014	24	30.16	9.62	42.95	7.6	14.58	36	108	na	na	379	na	na	na
2014	25	30.75	10.86	33.63	1.14	15.72	41	105	na	na	333	na	na	na
2014	26	32.26	9.99	36.44	0	15.09	28	100	na	na	201	na	na	na
2014	27	31.34	20.44	20.62	9.27	24.26	28	98	na	na	94	na	na	na
2014	28	31.11	23.92	12.18	2.29	21.03	30	98	na	na	58	na	na	na
2014	29	29.87	25.04	12.73	14.58	34.88	12	92	na	na	84	na	na	na
2014	30	33.14	16.82	22.14	4.79	39.67	13	91	na	na	96	na	na	na
2014	31	27.66	35.18	7.13	37.08	69.15	7	91	na	na	47	na	na	na
2014	32	27.41	30.95	7.96	13.54	81.55	8	91	na	na	10	na	na	na
2014	33	27.76	31.58	8.48	7.18	88.73	15	79	na	na	16	na	na	na
2014	34	28.28	25.56	11.94	4.47	83.93	10	62	na	na	38	na	na	na
2014	35	26.56	29.87	9.22	19.47	101.11	20	56	na	na	47	na	na	na
2014	36	29.13	24.48	17.6	13.33	99.86	27	48	na	na	66	na	na	na
2014	37	24.73	39.11	5.41	1.87	96.94	23	27	na	na	52	na	na	na
2014	38	22.89	53.53	3.17	34.15	94.01	na	198.18	na	na	69.5356	na	na	na
2014	39	24.31	44.69	3.73	18.43	98.9	na	198.18	na	na	81.953	na	na	na
2014	40	22.19	22.22	9.34	0	91.72	na	198.18	na	na	123.871	na	na	na
2014	41	21.01	32.88	8.37	12.5	99.75	na	198.18	na	na	86.7286	na	na	na
2014	42	20.96	22.89	8.17	0	80.28	na	198.18	na	na	136.042	na	na	na
2014	43	20.36	38.63	4.93	8.95	75.9	na	198.18	na	na	105.891	na	na	na
2014	44	20.64	25.58	7.48	0	74.03	na	198.18	na	na	139.592	na	na	na
2014	45	15.08	30.17	4.82	14.06	53.94	na	198.18	na	na	148.29	na	na	na
2014	46	13.39	29.26	5.31	0.31	35.82	na	198.18	na	na	198.114	na	na	na
2014	47	9.38	24.21	4.08	17.5	53.32	na	198.18	na	na	145.882	na	na	na
2014	48	11.76	19.49	6.12	0	40.82	na	198.18	na	na	211.212	na	na	na
2014	49	13.02	36.39	3.84	4.89	45.71	na	198.18	na	na	145.262	na	na	na
2014	50	13.94	37.53	2.61	0.73	37.49	na	198.18	na	na	166.758	na	na	na
2014	51	5.41	46.78	1.07	13.02	50.51	na	198.18	na	na	92.8298	na	na	na
2014	52	5.47	34.32	2.07	4.79	41.24	na	198.18	na	na	142.134	na	na	na

## Sheet: PumaData
Year	Week	TMAX	RHMIN	VPDMAX	PRECIP1	PRECIP6	PumaNum	PumaCamDays	ElkNum	MuleDeerNum	OryxNum	PreyEMO	PreyEM
2009	27	32.37	17.25	21.34	0.21	62.49	0	42	0	77	3	80	77
2009	28	34.22	13.73	28.67	1.66	59.05	1	72	0	196	11	207	196
2009	29	31.74	20.83	19.06	12.91	70.71	0	86	20	180	19	219	200
2009	30	31.24	19.85	16.09	6.46	69.78	2	98	27	211	0	238	238
2009	31	32.45	14.96	26.35	1.35	65.4	2	98	18	270	9	297	288
2009	32	29.84	22.16	16.68	27.81	84.77	1	98	19	194	3	216	213
2009	33	31.32	14.11	25.86	0	50.4	1	103	9	212	0	221	221
2009	34	26.04	31.06	11.4	23.54	73.73	1	105	3	64	0	67	67
2009	35	28.99	20.54	14.05	5.42	77.49	0	105	10	122	5	137	132
2009	36	26.13	29.85	7.77	9.89	74.47	1	105	5	71	1	77	76
2009	37	21.89	43.61	4.43	23.33	91.34	2	112	4	43	0	47	47
2009	38	21.74	21.71	9.56	2.81	92.8	3	125	11	82	0	93	93
2009	39	23.56	14.83	15.82	0	64.99	3	126	10	147	0	157	157
2009	40	20.85	22.72	9.12	1.04	66.03	4	126	10	266	0	276	276
2009	41	22.77	19.89	10.15	0	42.49	5	126	2	318	8	328	320
2009	42	17.63	36.81	5.18	39.26	76.33	9	126	13	142	0	155	155
2009	43	9.94	32.11	3.07	7.18	73.62	3	126	12	135	11	158	147
2009	44	19.83	18.2	9.53	0	50.29	2	126	10	270	39	319	280
2009	45	16.32	33.23	4.1	0.73	48.21	3	126	32	306	34	372	338
2009	46	10.5	23.37	4.44	0.21	48.42	2	126	22	292	16	330	314
2009	47	11.39	18.3	6.72	12.29	59.67	9	126	30	293	11	334	323
2009	48	2.46	52.13	1.04	5.52	65.19	2	126	2	40	47	89	42
2009	49	6.69	33.12	2.06	8.95	34.88	0	126	15	62	14	91	77
2009	50	7.4	37.41	2.09	3.23	30.93	0	126	23	69	12	104	92
2009	51	3.81	35.33	1.79	7.6	38.53	2	126	5	54	21	80	59
2009	52	3.63	40.56	1.26	10.83	48.63	1	126	4	20	24	48	24
2010	1	4.71	33.85	2.03	0	48.42	1	126	0	20	21	41	20
2010	2	9.69	23.06	4.32	0	36.13	1	126	8	58	28	94	66
2010	3	6.92	42.94	1.73	23.02	53.63	2	126	28	57	14	99	85
2010	4	4.99	43.19	1.37	0.73	45.41	0	126	17	14	25	56	31
2010	5	7.61	52.64	1.21	2.39	44.57	1	126	1	17	9	27	18
2010	6	7.37	43.09	1.48	5.75	42.72	2	126	2	21	4	27	23
2010	7	9.77	27.33	3.17	0.31	32.2	2	126	10	48	33	91	58
2010	8	6.38	37.35	1.84	8.43	40.63	2	126	16	60	21	97	76
2010	9	11.73	30.17	4.35	8.95	49.58	0	126	37	107	18	162	144
2010	10	10.01	31.13	3.76	12.5	39.06	0	126	9	71	8	88	80
2010	11	11.9	30.32	4.27	20.1	58.43	0	126	10	50	8	68	60
2010	12	12.63	21.04	6.85	5.42	61.46	0	126	21	43	14	78	64
2010	13	17.55	13.04	15.14	0	55.71	0	126	26	87	10	123	113
2010	14	18.28	10.41	17.07	0	55.4	1	126	17	59	9	85	76
2010	15	20.82	21.83	12.43	16.56	63.53	1	126	15	17	2	34	32
2010	16	16.82	30.81	4.3	19.47	74.05	1	126	1	7	2	10	8
2010	17	18.46	15.1	11.86	0	61.55	0	126	4	21	2	27	25
2010	18	21.08	17.4	18.54	8.33	49.78	1	126	3	21	11	35	24
2010	19	20.84	14.44	18.25	0	44.36	1	126	3	19	18	40	22
2010	20	25.67	10.99	24.45	0	44.36	0	126	4	36	0	40	40
2010	21	26.9	12.48	24.48	11.25	55.61	0	126	21	18	0	39	39
2010	22	30.75	9.82	34.96	0	39.05	1	133	31	145	1	177	176
2010	23	32.91	9.95	38.91	0	19.58	3	140	36	238	2	276	274
2010	24	30.67	7.81	48.24	0	19.58	3	140	47	183	0	230	230
2010	25	32.97	13.95	29.92	5.21	16.46	2	140	83	287	0	370	370
2010	26	28.65	24.7	10.44	24.58	41.04	0	140	49	155	0	204	204
2010	27	29.74	19.47	20.15	4.58	45.62	4	140	57	236	0	293	293
2010	28	32.82	19.28	19.43	15.1	49.47	1	140	66	280	4	350	346
2010	29	31.59	29.4	13.36	55.83	105.3	0	140	21	217	1	239	238
2010	30	26.42	49.14	3.46	31.66	136.96	2	140	23	49	0	72	72
2010	31	29.4	32.48	8.14	1.98	138.94	3	144	77	39	4	120	116
2010	32	31.15	21.34	15.47	1.04	134.77	1	151	65	150	7	222	215
2010	33	30.07	25.9	12.75	20.83	131.02	2	147	81	69	24	174	150
2010	34	27.85	26.52	10.41	0	126.44	1	147	25	60	9	94	85
2010	35	29.11	21.72	15.17	0	111.34	1	147	21	94	10	125	115
2010	36	28.65	17.91	17.15	1.25	56.76	0	147	29	141	13	183	170
2010	37	29.67	18.17	17.25	4.27	29.37	1	147	80	218	10	308	298
2010	38	25.7	28.99	8.34	21.87	49.26	1	147	51	112	4	167	163
2010	39	28.21	20.21	14.57	26.04	74.26	3	147	66	151	8	225	217
2010	40	22.06	31.89	6.32	15.21	68.64	0	147	32	166	6	204	198
2010	41	21.7	22.15	8.25	0	68.64	1	147	70	197	7	274	267
2010	42	18.82	33.15	4.79	14.48	83.12	0	147	19	186	2	207	205
2010	43	17.35	25.17	5.74	0.31	82.18	0	147	21	197	3	221	218
2010	44	17.49	25.62	5.38	0	77.91	1	147	17	253	3	273	270
2010	45	12.7	19.44	6.76	0	56.04	2	147	30	305	8	343	335
2010	46	12.79	20.72	6.72	0	30	0	147	28	419	20	467	447
2010	47	9.32	16.1	6.3	0.73	15.52	1	147	84	498	23	605	582
2010	48	9.98	20.68	6.44	0	15.52	9	147	83	520	47	650	603
2010	49	13.77	20.35	6.18	0	1.04	0	147	73	578	22	673	651
2010	50	10.78	40.53	5.18	5.1	5.83	4	147	53	521	26	600	574
2010	51	11.34	42.37	1.93	3.54	9.37	5	156	45	446	22	513	491
2010	52	2.93	45.95	1.06	1.46	10.83	3	161	58	347	24	429	405
2011	1	5.2	29.06	2.17	0.2	11.03	4	161	28	313	33	374	341
2011	2	5.53	27.46	2.64	0	10.3	3	171	39	479	48	566	518
2011	3	10.33	24.53	4.29	0	10.3	6	182	53	456	43	552	509
2011	4	7.66	23.09	3.47	0	10.3	5	182	55	565	36	656	620
2011	5	-1.16	45.39	2.01	1.77	6.97	1	182	13	170	17	200	183
2011	6	4.67	26.04	2.68	1.04	4.47	0	182	10	76	12	98	86
2011	7	17.06	15.6	10.8	0	3.01	0	182	65	229	5	299	294
2011	8	12.44	16.36	11.46	0	2.81	1	182	57	491	31	579	548
2011	9	14.73	13.26	10.94	0.1	2.91	3	182	77	477	21	575	554
2011	10	16.24	14.67	13.82	1.25	4.16	1	182	58	489	36	583	547
2011	11	21.16	10.74	18.79	0	4.16	2	182	56	634	13	703	690
2011	12	17.74	10.97	18.41	0	2.39	1	182	49	633	13	695	682
2011	13	21.08	10.2	22.06	0	1.35	1	182	61	629	17	707	690
2011	14	19.62	12.24	16.64	0.62	1.97	2	182	24	463	15	502	487
2011	15	18.14	8.06	24.03	0	1.97	2	182	51	424	22	497	475
2011	16	24.82	9.37	27.07	0	1.87	2	182	49	532	22	603	581
2011	17	19.98	9.6	20.96	0	0.62	1	182	38	363	23	424	401
2011	18	20.09	10.23	30.76	0.1	0.72	2	182	45	519	18	582	564
2011	19	22.97	11.31	30.62	0	0.72	2	182	35	550	31	616	585
2011	20	21.72	13.99	18.52	0	0.72	2	182	49	554	18	621	603
2011	21	27.36	8.09	38.1	0	0.1	3	186	39	650	10	699	689
2011	22	29.71	8.23	40.65	0.2	0.3	4	189	23	637	32	692	660
2011	23	31.13	6.13	66.76	0	0.3	6	189	42	732	32	806	774
2011	24	31.86	5.37	73.21	0	0.3	1	189	38	943	34	1015	981
2011	25	32.25	7.09	60.13	0	0.2	4	189	57	736	28	821	793
2011	26	34.23	10.89	37.56	1.25	1.45	9	189	59	814	39	912	873
2011	27	33.37	14.9	25.24	11.86	13.31	2	189	80	679	32	791	759
2011	28	32.01	18.51	19.34	0.31	13.62	0	189	111	569	15	695	680
2011	29	33.37	18.41	19.53	5.11	18.53	4	189	122	701	31	854	823
2011	30	30.79	27.2	10.09	1.43	19.96	0	189	53	395	27	475	448
2011	31	30.94	27.13	10.46	32.18	52.14	0	189	14	186	7	207	200
2011	32	32.91	15.74	28.65	0	52.14	0	189	25	262	4	291	287
2011	33	30.15	28.14	9.67	18.22	69.11	3	189	27	239	3	269	266
2011	34	31.9	24.24	13.17	3.86	61.11	2	189	16	177	1	194	193
2011	35	32.57	17.83	19.48	16.67	77.47	1	189	21	326	3	350	347
2011	36	24.9	32.47	6.52	2.71	75.07	0	189	11	121	3	135	132
2011	37	23.64	30.91	5.76	9.38	83.02	0	189	2	132	0	134	134
2011	38	26.19	15.97	17.27	0	50.84	0	189	23	161	4	188	184
2011	39	26.66	15.04	18.31	0	50.84	0	189	24	391	1	416	415
2011	40	18.93	37.13	4.32	34.7	67.32	2	189	5	195	2	202	200
2011	41	20.67	19.86	9.67	0	63.46	1	189	14	132	4	150	146
2011	42	21.37	15.03	13.69	0	46.79	0	189	16	162	6	184	178
2011	43	17.78	28.81	7.12	2.92	47	0	189	15	230	5	250	245
2011	44	16.3	18.5	8.14	6.14	43.76	4	189	62	322	2	386	384
2011	45	10.06	28.01	3.43	0	43.76	1	189	42	391	11	444	433
2011	46	12.89	26.24	4.29	0.73	44.49	3	189	47	437	31	515	484
2011	47	11.91	30.01	3.52	10.41	20.2	5	189	33	379	15	427	412
2011	48	8.69	34.19	3.62	14.06	34.26	5	189	70	321	34	425	391
2011	49	0.6	51.97	0.91	2.07	36.33	1	189	0	8	7	15	8
2011	50	4.85	62.06	0.62	18.31	51.72	0	189	2	19	7	28	21
2011	51	1.56	70.2	0.41	22.17	67.75	1	189	0	17	5	22	17
2011	52	8.41	28.07	3.11	0	67.75	0	189	0	16	14	30	16
2012	1	10.18	25.09	3.68	0	67.02	2	189	16	25	14	55	41
2012	2	6.1	26.52	3.06	0.1	56.71	2	189	3	71	10	84	74
2012	3	12.14	24.96	4.7	0.52	43.17	2	189	15	81	4	100	96
2012	4	8.38	29.73	2.76	0.1	41.2	0	189	19	100	7	126	119
2012	5	9.44	23.16	4.47	0.52	23.41	0	189	21	115	17	153	136
2012	6	8.75	34.91	2.05	1.87	3.11	1	189	13	171	14	198	184
2012	7	6.97	38.29	2.13	0.83	3.94	4	189	19	128	26	173	147
2012	8	11.91	17.93	6.4	0	3.94	2	189	35	226	19	280	261
2012	9	11.24	15.24	7.7	0	3.84	0	189	32	186	24	242	218
2012	10	10.28	34.18	9.26	0.94	4.26	1	189	44	189	24	257	233
2012	11	19.48	9.24	22.36	2.08	6.24	9	189	67	204	20	291	271
2012	12	14.98	17.28	11.12	0	5.72	2	189	31	162	17	210	193
2012	13	23.35	8.77	26.45	0	3.85	5	189	51	157	32	240	208
2012	14	17.14	22.61	14.99	24.37	27.39	6	189	14	15	7	36	29
2012	15	20.78	14.81	13.27	0	27.39	2	189	18	7	5	30	25
2012	16	20.36	14.03	16.84	0	27.39	1	189	39	29	8	76	68
2012	17	26.28	11.63	24.22	0	26.45	4	189	18	48	14	80	66
2012	18	26.09	9.74	29.02	0	24.37	5	189	23	48	22	93	71
2012	19	21.93	23.84	10.68	3.23	27.6	1	189	15	42	4	61	57
2012	20	24.45	17.39	20.45	3.02	30.62	2	189	20	55	7	82	75
2012	21	29.28	8.34	42.7	0	6.25	0	189	27	154	7	188	181
2012	22	31.09	7.08	55.02	0	6.25	0	189	84	294	38	416	378
2012	23	31.39	7.77	55.99	0	6.25	1	189	119	482	46	647	601
2012	24	31.58	8.1	45.33	0	6.25	11	189	93	620	49	762	713
2012	25	33.07	10.77	49.62	8.54	14.79	6	189	95	635	26	756	730
2012	26	34.95	9.13	46.13	0	11.56	6	189	130	622	55	807	752
2012	27	30.05	27.71	12.73	42.29	50.83	2	189	71	420	27	518	491
2012	28	29.13	25.79	10.4	1.67	52.5	0	189	79	216	21	316	295
2012	29	31.32	20.88	14.57	3.43	55.93	0	189	96	213	7	316	309
2012	30	30.82	21.73	13.92	2.92	58.85	2	189	96	239	27	362	335
2012	31	32.87	16.77	20.74	17.71	76.56	5	189	72	335	23	430	407
2012	32	31.9	18.45	20.37	0.94	68.96	0	189	51	147	18	216	198
2012	33	31.54	19.44	17.58	5.94	74.9	0	189	112	246	8	366	358
2012	34	28.25	31.55	9.13	2.5	35.11	1	189	48	115	17	180	163
2012	35	30.7	14.38	22.57	0	33.44	0	189	33	291	35	359	324
2012	36	29.58	23.71	15.62	45.52	75.53	2	189	45	388	25	458	433
2012	37	20.78	43.74	3.72	19.37	91.98	0	189	29	82	11	122	111
2012	38	26.82	12.31	21.65	0	74.27	0	189	28	119	18	165	147
2012	39	24.72	24.22	10.81	4.89	78.22	1	189	17	164	20	201	181
2012	40	25.06	15	16.66	0	72.28	2	189	11	342	31	384	353
2012	41	22.17	19.18	10.66	0.1	69.88	4	189	29	486	21	536	515
2012	42	22.25	12.98	18.59	0	69.88	2	189	52	667	26	745	719
2012	43	19.16	17.36	10.99	0	24.36	2	189	9	831	35	875	840
2012	44	19.64	13.65	13.8	0	4.99	6	189	57	944	40	1041	1001
2012	45	17.9	20.3	9.51	1.66	6.65	6	189	33	897	33	963	930
2012	46	11.36	15.5	7.53	0	1.76	8	189	71	1003	32	1106	1074
2012	47	14.72	25.32	5.05	1.46	3.22	6	189	85	911	20	1016	996
2012	48	16.04	18.85	7.31	0	3.12	9	189	89	1065	24	1178	1154
2012	49	15.12	19.89	7.22	0	3.12	4	189	63	767	19	849	830
2012	50	7.38	27.3	3.58	17.39	20.51	1	189	55	594	21	670	649
2012	51	6.33	34.77	2.66	10.93	31.44	3	189	28	224	13	265	252
2012	52	4.24	33.32	1.96	0.52	30.3	5	189	30	212	44	286	242
2013	1	1.05	37.37	1.33	0	30.3	4	189	53	269	42	364	322
2013	2	5.93	23.49	3.06	0	28.84	2	189	20	263	39	322	283
2013	3	1.94	30.3	1.93	0	28.84	1	189	56	470	65	591	526
2013	4	11.74	26.86	5.96	2.08	30.92	7	189	98	311	29	438	409
2013	5	7.1	33.77	2.19	6.46	19.99	2	189	51	156	28	235	207
2013	6	10.72	25.27	3.62	0	9.06	3	189	52	315	26	393	367
2013	7	6.58	20.46	4.22	0.73	9.27	2	189	72	489	28	589	561
2013	8	8.92	22.74	6	7.29	16.56	3	189	47	388	10	445	435
2013	9	7.55	24.8	3.33	3.24	19.8	3	189	19	94	28	141	113
2013	10	14.58	20.13	8.32	6.23	26.03	0	188	18	259	28	305	277
2013	11	16.91	19.01	10.76	2.19	26.14	1	182	81	283	20	384	364
2013	12	15.81	12.04	14.48	0.21	19.89	2	182	62	323	23	408	385
2013	13	16.61	12.46	12.58	0	19.89	1	182	64	371	44	479	435
2013	14	20.16	13.33	15.66	0	19.16	10	182	49	263	34	346	312
2013	15	17.01	21.91	9.41	4.46	16.33	9	182	51	149	26	226	200
2013	16	18.78	10.17	19.5	0	13.09	17	182	47	194	57	298	241
2013	17	21.92	11.01	21.35	0	6.86	9	182	88	228	48	364	316
2013	18	22.5	9.44	28.48	0	4.67	8	182	58	308	77	443	366
2013	19	20.38	19.11	10.59	2.51	6.97	5	182	15	372	81	468	387
2013	20	26.43	11.64	25.74	0	6.97	7	182	66	557	82	705	623
2013	21	27.03	8.9	35.35	0	6.97	1	182	39	684	100	823	723
2013	22	28.01	6.86	46.3	0	2.51	5	182	70	699	106	875	769
2013	23	31.16	10.37	37.9	0	2.51	3	182	69	602	122	793	671
2013	24	34.01	9.96	49.24	1.15	3.66	9	168	90	750	127	967	840
2013	25	32.85	8.59	56.51	0.2	3.86	8	161	71	655	109	835	726
2013	26	34.03	8.53	50.06	3.55	4.9	13	161	79	624	86	789	703
2013	27	30.44	23.37	13.04	13.04	17.94	0	161	88	285	21	394	373
2013	28	31.24	25.61	11.51	45.71	63.65	0	161	67	205	24	296	272
2013	29	24.86	42.07	4.76	26.47	90.12	0	161	19	27	4	50	46
2013	30	28.7	35.01	7.41	42.81	132.93	3	161	15	39	0	54	54
2013	31	29.2	29.97	8.53	1.78	133.56	0	161	36	48	3	87	84
2013	32	28.03	32.39	7.51	20.3	153.66	0	161	20	41	9	70	61
2013	33	28.32	29.61	10.78	37.5	187.61	3	161	23	30	1	54	53
2013	34	28.98	26.83	9.62	4.58	179.15	0	161	26	129	7	162	155
2013	35	28.51	30.53	8.65	1.46	134.9	0	161	14	133	8	155	147
2013	36	30.1	22.14	13.59	8.33	116.76	1	161	12	102	7	121	114
2013	37	23.17	53.46	4.26	61.98	135.93	0	161	10	42	17	69	52
2013	38	24.01	43.77	3.43	15.2	149.35	1	161	10	24	11	45	34
2013	39	22.59	27.61	6.67	3.74	132.79	1	161	12	21	2	35	33
2013	40	21.2	16.81	11.66	0	95.29	0	161	14	22	7	43	36
2013	41	19.81	20.7	8.65	1.56	92.27	0	161	17	39	6	62	56
2013	42	17.35	20.07	7.66	0	90.81	4	161	17	38	5	60	55
2013	43	18.27	25.2	7.38	10.1	92.58	6	161	47	81	3	131	128
2013	44	15.62	24.83	5.17	0.21	30.81	9	161	109	43	0	152	152
2013	45	14.62	24.06	5.94	3.13	18.74	1	161	78	85	1	164	163
2013	46	14.27	32.24	4.31	2.91	17.91	0	161	67	187	8	262	254
2013	47	8.65	52.2	1.85	5.91	23.82	7	161	62	183	4	249	245
2013	48	6.2	52.63	1.17	1.65	23.91	0	161	11	35	5	51	46
2013	49	7.74	41.63	2.72	5.11	29.02	2	161	42	111	7	160	153
2013	50	3.43	37.87	1.36	3.3	22.22	0	161	56	116	4	176	172
2013	51	9.15	32.73	3.11	4.58	26.59	3	161	38	196	17	251	234
2013	52	6.73	31.34	2.44	0.1	23.56	0	161	6	110	17	133	116
2014	1	9.63	23.59	4.26	0	20.65	6	161	32	117	16	na	na
2014	2	7.48	18.87	4.28	0	14.74	2	154	29	232	24	na	na
2014	3	9.62	19.47	4.97	0	13.09	2	131	9	215	18	na	na
2014	4	8.43	20.39	5.59	0	7.98	3	119	24	237	7	na	na
2014	5	11.41	21.39	6.03	0.31	4.99	2	119	21	256	7	na	na
2014	6	5.53	37.29	1.87	3.44	3.85	2	119	20	136	6	na	na
2014	7	15.87	20.56	7.79	0	3.75	2	119	34	224	13	na	na
2014	8	15.54	10.77	13.72	0	3.75	2	119	31	197	9	na	na
2014	9	16.9	19.32	7.9	2.81	6.56	4	119	25	131	5	na	na
2014	10	13.26	26.74	4.63	3.64	10.2	2	119	14	79	9	na	na
2014	11	14.25	20.74	8.41	1.35	11.55	5	119	26	53	11	na	na
2014	12	16.39	10.6	15.54	0	11.24	5	119	23	85	13	na	na
2014	13	17.31	13.6	12.38	0.42	8.22	2	113	11	107	11	na	na
2014	14	17.27	12.09	16.98	0	8.22	4	112	17	62	17	na	na
2014	15	20.9	10.44	26.37	0	8.22	2	112	17	72	8	na	na
2014	16	18.78	18.32	15.25	11.25	16.66	0	112	12	64	12	na	na
2014	17	22.68	14.06	17.64	0.1	13.12	1	112	10	52	8	na	na
2014	18	16.59	14.46	12.46	0	11.77	3	112	7	50	2	na	na
2014	19	22.87	10.6	25.65	0.63	12.4	2	112	6	76	6	na	na
2014	20	20.91	14.8	18.79	0.1	12.08	4	107	9	153	11	na	na
2014	21	25.44	15.79	39.65	5.52	17.6	3	101	6	293	23	na	na
2014	22	27.4	16.89	18.51	0.73	18.33	1	98	20	286	33	na	na
2014	23	33.89	5.7	76.3	0	7.08	4	94	12	493	28	na	na
2014	24	30.16	9.62	42.95	7.6	14.58	4	87	18	364	19	na	na
2014	25	30.75	10.86	33.63	1.14	15.72	1	84	10	321	11	na	na
2014	26	32.26	9.99	36.44	0	15.09	0	79	14	186	21	na	na
2014	27	31.34	20.44	20.62	9.27	24.26	0	77	16	86	21	na	na
2014	28	31.11	23.92	12.18	2.29	21.03	0	77	14	56	8	na	na
2014	29	29.87	25.04	12.73	14.58	34.88	0	77	13	83	1	na	na
2014	30	33.14	16.82	22.14	4.79	39.67	0	77	9	93	12	na	na
2014	31	27.66	35.18	7.13	37.08	69.15	0	77	5	44	6	na	na
2014	32	27.41	30.95	7.96	13.54	81.55	0	77	9	7	3	na	na
2014	33	27.76	31.58	8.48	7.18	88.73	0	72	79	16	1	na	na
2014	34	28.28	25.56	11.94	4.47	83.93	0	58	40	38	4	na	na
2014	35	26.56	29.87	9.22	19.47	101.11	0	56	44	47	5	na	na
2014	36	29.13	24.48	17.6	13.33	99.86	0	48	48	66	1	na	na
2014	37	24.73	39.11	5.41	1.87	96.94	0	27	33	52	0	na	na
2014	38	22.89	53.53	3.17	34.15	94.01	na	155.56	22.1446	69.5356	11.3389	na	na
2014	39	24.31	44.69	3.73	18.43	98.9	na	155.56	23.8579	81.953	10.8167	na	na
2014	40	22.19	22.22	9.34	0	91.72	na	155.56	21.4096	123.871	10.3972	na	na
2014	41	21.01	32.88	8.37	12.5	99.75	na	155.56	17.7918	86.7286	9.80653	na	na
2014	42	20.96	22.89	8.17	0	80.28	na	155.56	22.0865	136.042	11.7859	na	na
2014	43	20.36	38.63	4.93	8.95	75.9	na	155.56	22.2959	105.891	12.7195	na	na
2014	44	20.64	25.58	7.48	0	74.03	na	155.56	23.2158	139.592	12.5761	na	na
2014	45	15.08	30.17	4.82	14.06	53.94	na	155.56	22.3399	148.29	15.187	na	na
2014	46	13.39	29.26	5.31	0.31	35.82	na	155.56	28.2932	198.114	17.5928	na	na
2014	47	9.38	24.21	4.08	17.5	53.32	na	155.56	17.1354	145.882	15.2943	na	na
2014	48	11.76	19.49	6.12	0	40.82	na	155.56	24.3567	211.212	16.9104	na	na
2014	49	13.02	36.39	3.84	4.89	45.71	na	155.56	23.409	145.262	16.2234	na	na
2014	50	13.94	37.53	2.61	0.73	37.49	na	155.56	28.0113	166.758	17.2149	na	na
2014	51	5.41	46.78	1.07	13.02	50.51	na	155.56	15.1409	92.8298	15.7148	na	na
2014	52	5.47	34.32	2.07	4.79	41.24	na	155.56	18.9905	142.134	16.741	na	na
